# Supplementary material for: Freshwater sponge hosts and their green algae symbionts: a tractable model to understand intracellular symbiosis
Source: PeerJ. 2021 Feb 11;9:e10654. doi: 10.7717/peerj.10654 (PMC7882143; doi:10.7717/peerj.10654)
Supplement: Supplemental Information 24 [file peerj-09-10654-s024.zip › EmApo1_Clean_Data1.fq_fastqc/fastqc_data.txt]

##FastQC	0.10.1
>>Basic Statistics	pass
#Measure	Value	
Filename	EmApo1_Clean_Data1.fq.gz	
File type	Conventional base calls	
Encoding	Sanger / Illumina 1.9	
Total Sequences	29316966	
Filtered Sequences	0	
Sequence length	100-141	
%GC	58	
>>END_MODULE
>>Per base sequence quality	pass
#Base	Mean	Median	Lower Quartile	Upper Quartile	10th Percentile	90th Percentile
1	36.8457794711772	37.0	37.0	37.0	37.0	37.0
2	36.74449729893605	37.0	37.0	37.0	37.0	37.0
3	36.80860468303575	37.0	37.0	37.0	37.0	37.0
4	36.79771256002412	37.0	37.0	37.0	37.0	37.0
5	36.798277761757475	37.0	37.0	37.0	37.0	37.0
6	36.787186232026876	37.0	37.0	37.0	37.0	37.0
7	36.75788238114408	37.0	37.0	37.0	37.0	37.0
8	36.772515887216976	37.0	37.0	37.0	37.0	37.0
9	36.77468316469037	37.0	37.0	37.0	37.0	37.0
10-14	36.77202485414078	37.0	37.0	37.0	37.0	37.0
15-19	36.75183909549166	37.0	37.0	37.0	37.0	37.0
20-24	36.68887193852188	37.0	37.0	37.0	37.0	37.0
25-29	36.73005338956288	37.0	37.0	37.0	37.0	37.0
30-34	36.716021582860925	37.0	37.0	37.0	37.0	37.0
35-39	36.70325923903586	37.0	37.0	37.0	37.0	37.0
40-44	36.67598685348272	37.0	37.0	37.0	37.0	37.0
45-49	36.695907236785686	37.0	37.0	37.0	37.0	37.0
50-54	36.58844750851776	37.0	37.0	37.0	37.0	37.0
55-59	36.57235743971596	37.0	37.0	37.0	37.0	37.0
60-64	36.55189472198454	37.0	37.0	37.0	37.0	37.0
65-69	36.494874715207565	37.0	37.0	37.0	37.0	37.0
70-74	36.437578813578455	37.0	37.0	37.0	37.0	37.0
75-79	36.31176960126092	37.0	37.0	37.0	37.0	37.0
80-84	36.314011975181884	37.0	37.0	37.0	37.0	37.0
85-89	36.26738723236231	37.0	37.0	37.0	37.0	37.0
90-94	36.218779514906146	37.0	37.0	37.0	37.0	37.0
95-99	36.20628545259424	37.0	37.0	37.0	37.0	37.0
100-104	36.11957420226483	37.0	37.0	37.0	37.0	37.0
105-109	36.01499186863064	37.0	37.0	37.0	37.0	37.0
110-114	36.003954497343436	37.0	37.0	37.0	37.0	37.0
115-119	35.968608753996946	37.0	37.0	37.0	37.0	37.0
120-124	35.971777181691024	37.0	37.0	37.0	37.0	37.0
125-129	35.94697603522852	37.0	37.0	37.0	37.0	37.0
130-134	35.81274245259419	37.0	37.0	37.0	37.0	37.0
135-139	35.855418692653274	37.0	37.0	37.0	37.0	37.0
140-141	35.82410662156579	37.0	37.0	37.0	37.0	37.0
>>END_MODULE
>>Per sequence quality scores	pass
#Quality	Count
13	7.0
14	37.0
15	92.0
16	137.0
17	224.0
18	249.0
19	316.0
20	484.0
21	992.0
22	2182.0
23	4690.0
24	9170.0
25	17636.0
26	32830.0
27	60412.0
28	99159.0
29	153236.0
30	216283.0
31	296715.0
32	383273.0
33	501385.0
34	672779.0
35	1127516.0
36	1.890698E7
37	6830182.0
>>END_MODULE
>>Per base sequence content	fail
#Base	G	A	T	C
1	54.53609353710067	15.209950443030154	3.892340019086559	26.361616000782618
2	23.348916801281554	17.131008713521037	32.82115550429059	26.69891898090682
3	26.259350984682385	18.72801912721801	14.889129386717576	40.12350050138203
4	29.575512691183665	29.035944578985422	13.446231100448799	27.94231162938211
5	26.122038003523286	28.61670610799221	20.2965136296846	24.964742258799905
6	19.47776587795613	35.78996885284787	19.757791444039604	24.974473825156394
7	19.999296653002908	25.1410292593033	37.855861346634576	17.00381274105922
8	22.77252700705796	24.117072687535266	28.816474392336506	24.293925913070268
9	23.43744574387404	23.160326344820266	22.493725987880193	30.9085019234255
10-14	25.65102134104931	25.252057808493767	18.339169021492033	30.757751828964892
15-19	24.60377652994515	20.555938837600042	21.301191944623465	33.53909268783134
20-24	25.247834308638893	24.061442101478033	19.238527615715757	31.452195974167314
25-29	25.920147398608712	20.812964752218903	23.942025924510745	29.324861924661644
30-34	30.066602389892598	20.66878271100768	20.37927389894302	28.8853410001567
35-39	33.521016465346385	19.867785772920705	17.326069143716985	29.285128618015932
40-44	31.472085481151087	22.930672976187235	18.846146630589264	26.751094912072414
45-49	26.7245819366165	22.733694885070985	16.472908554043418	34.0688146242691
50-54	31.410115221336344	21.55598570465989	19.479436582898792	27.55446249110498
55-59	28.110351528190197	22.552498781763433	16.688498393728736	32.64865129631763
60-64	30.440440528532182	22.961654354001023	16.20863154802581	30.389273569440984
65-69	31.272922307171896	20.552284298450253	17.952612149565546	30.2221812448123
70-74	31.8980347420671	19.30853076679217	20.709189347901827	28.0842451432389
75-79	24.6541262148341	17.868510677400927	21.925335657175438	35.552027450589534
80-84	30.599824006344996	18.437044269860667	19.168637027446838	31.794494696347503
85-89	28.457624844262536	22.37269231747924	17.093236728520953	32.076446109737276
90-94	27.73999260360025	22.45726996442947	19.11456321912711	30.688174212843172
95-99	24.031670944394453	19.54799620124402	21.696651693084476	34.72368116127706
100-104	24.26279880601546	21.349926851043033	18.647749838976637	35.73952450396487
105-109	25.817267019571194	23.22648062144193	18.000842819548865	32.955409539438016
110-114	23.384011247606136	21.491407885041543	23.128499447313764	31.996081420038557
115-119	31.718958102351486	20.988834242505945	20.384111513744383	26.908096141398186
120-124	28.309652530611345	20.10229148457416	21.082788525933033	30.50526745888146
125-129	24.703590857274886	20.78860845544864	21.138421768553933	33.369378918722546
130-134	26.275162194846295	27.61605907410382	19.989492925243326	26.11928580580656
135-139	27.454619894275723	28.93703503360527	18.82507580607166	24.783269266047352
140-141	25.410061035487118	30.300046415679244	20.54069022192124	23.749202326912393
>>END_MODULE
>>Per base GC content	fail
#Base	%GC
1	80.89770953788329
2	50.04783578218838
3	66.38285148606442
4	57.51782432056578
5	51.08678026232318
6	44.452239703112525
7	37.00310939406213
8	47.06645292012823
9	54.34594766729954
10-14	56.4087731700142
15-19	58.14286921777649
20-24	56.70003028280621
25-29	55.24500932327035
30-34	58.9519433900493
35-39	62.80614508336231
40-44	58.22318039322351
45-49	60.79339656088559
50-54	58.964577712441326
55-59	60.759002824507824
60-64	60.82971409797317
65-69	61.4951035519842
70-74	59.982279885306
75-79	60.206153665423635
80-84	62.394318702692495
85-89	60.53407095399981
90-94	58.428166816443415
95-99	58.75535210567151
100-104	60.00232330998033
105-109	58.772676559009206
110-114	55.380092667644696
115-119	58.627054243749676
120-124	58.81491998949281
125-129	58.07296977599743
130-134	52.39444800065285
135-139	52.23788916032307
140-141	49.159263362399514
>>END_MODULE
>>Per sequence GC content	fail
#GC Content	Count
0	0.0
1	0.0
2	0.0
3	0.0
4	0.0
5	0.5
6	1.0
7	0.5
8	0.5
9	1.5
10	4.0
11	5.5
12	5.0
13	5.0
14	5.5
15	8.5
16	29.0
17	80.5
18	150.5
19	191.5
20	284.5
21	447.0
22	893.5
23	1954.0
24	2418.0
25	2968.0
26	4652.0
27	7571.5
28	11171.5
29	17545.0
30	29927.0
31	39325.0
32	50459.5
33	65005.5
34	112657.5
35	153224.0
36	154452.0
37	158575.5
38	162149.0
39	182654.0
40	216030.5
41	255133.0
42	325572.0
43	376273.0
44	389363.0
45	434081.0
46	467726.0
47	467456.5
48	486253.0
49	534757.0
50	590540.0
51	598568.0
52	582430.5
53	598683.5
54	667826.0
55	712967.5
56	688250.0
57	612128.5
58	574226.0
59	1326229.0
60	2190617.0
61	1919985.0
62	1742298.5
63	1540198.0
64	982395.0
65	769571.5
66	642468.0
67	386785.5
68	214653.5
69	526948.0
70	946091.0
71	1744929.0
72	1836624.0
73	807012.0
74	460412.5
75	379569.5
76	119628.5
77	35183.5
78	5417.0
79	2319.0
80	346.0
81	107.0
82	34.5
83	23.0
84	12.5
85	7.5
86	5.0
87	2.0
88	1.0
89	2.0
90	1.5
91	0.0
92	0.0
93	0.5
94	0.5
95	0.0
96	0.0
97	0.0
98	0.0
99	0.0
100	0.0
>>END_MODULE
>>Per base N content	pass
#Base	N-Count
1	0.0
2	0.0
3	0.0
4	0.0
5	0.0
6	0.0
7	0.0
8	0.0
9	0.0
10-14	2.7287953330504937E-6
15-19	0.0
20-24	0.0
25-29	0.0
30-34	0.0
35-39	0.0
40-44	0.0
45-49	0.0
50-54	0.0
55-59	0.0
60-64	0.0
65-69	0.0
70-74	0.0
75-79	0.0
80-84	0.0
85-89	0.0
90-94	0.0
95-99	0.0
100-104	0.0
105-109	0.0
110-114	0.0
115-119	0.0
120-124	0.0
125-129	0.0
130-134	0.0
135-139	0.0
140-141	0.0
>>END_MODULE
>>Sequence Length Distribution	warn
#Length	Count
100	45472.0
101	46800.0
102	37158.0
103	43285.0
104	49495.0
105	46102.0
106	54996.0
107	51380.0
108	65328.0
109	67219.0
110	78505.0
111	84617.0
112	95408.0
113	99321.0
114	123554.0
115	106323.0
116	96733.0
117	100254.0
118	115735.0
119	133601.0
120	121074.0
121	117766.0
122	139094.0
123	188312.0
124	141248.0
125	157506.0
126	199070.0
127	157765.0
128	180324.0
129	210686.0
130	203080.0
131	196952.0
132	226529.0
133	267508.0
134	414603.0
135	251502.0
136	289756.0
137	0.0
138	0.0
139	0.0
140	0.0
141	2.4312905E7
>>END_MODULE
>>Sequence Duplication Levels	fail
#Total Duplicate Percentage	90.70741358058385
#Duplication Level	Relative count
1	100.0
2	44.574675901260875
3	23.668428889526385
4	15.034902941136293
5	10.309686761471525
6	7.883556684835321
7	6.236083220633034
8	5.171919183640015
9	4.238897312951655
10++	56.09469557258582
>>END_MODULE
>>Overrepresented sequences	fail
#Sequence	Count	Percentage	Possible Source
GTCCCATTCAAGTCGTCTACAAGAGATCTTGCCCCGCGGATTGGCCAGCG	1326142	4.52346262570281	No Hit
GCGAGAAAATGAACCGCTCCCTCGGATTTTCAAGGGCCGTAGAGAACGCA	871716	2.973418190681805	No Hit
AGAAAATGAACCGCTCCCTCGGATTTTCAAGGGCCGTAGAGAACGCACCG	723709	2.4685671771082998	No Hit
GAGAAAATGAACCGCTCCCTCGGATTTTCAAGGGCCGTAGAGAACGCACC	581247	1.9826301261870003	No Hit
GCCACCTACAGCCAACAGTCTGAAGCGCAGTCGCGAACCCCGCGCACGGC	485455	1.6558841730075342	No Hit
GTCGTCTACAAGAGATCTTGCCCCGCGGATTGGCCAGCGTTTGATACGCG	443236	1.5118754102999608	No Hit
GCCGTTAGTCGCCTGCCGAATAGCCGCCGACCACGAGGGACGGCGACCAA	415594	1.4175887095547335	No Hit
AAGAGATCTTGCCCCGCGGATTGGCCAGCGTTTGATACGCGCGGTCACCG	377331	1.2870738397690948	No Hit
GTCGCCGTAACAGCACCGCCCGCAACCCACGTTGGCCAGCCCCGGTGAGA	326235	1.1127856818471598	No Hit
CTGCGCTGGCGGGTCGAAGAGACCCTCTCCTCGGTCGCGGGCGCGCTCCG	326137	1.1124514044188611	No Hit
GGCGAGAAAATGAACCGCTCCCTCGGATTTTCAAGGGCCGTAGAGAACGC	305282	1.041315121080401	No Hit
GAAAATGAACCGCTCCCTCGGATTTTCAAGGGCCGTAGAGAACGCACCGG	289930	0.988949538639162	No Hit
ATTCAAGTCGTCTACAAGAGATCTTGCCCCGCGGATTGGCCAGCGTTTGA	271595	0.926408960599811	No Hit
AGCGCAGTCGCGAACCCCGCGCACGGCGGAGGGATGCGCCGGCCTCGCAC	255739	0.8723242370987502	No Hit
CTCTCCTCGGTCGCGGGCGCGCTCCGAACGACGCGGCTATACGTCCCTAA	204721	0.6983021367217876	No Hit
GAGATCTTGCCCCGCGGATTGGCCAGCGTTTGATACGCGCGGTCACCGAA	199652	0.6810118072927465	No Hit
CGGGCGAGAAAATGAACCGCTCCCTCGGATTTTCAAGGGCCGTAGAGAAC	195720	0.6675997782308033	No Hit
GGCCGTTAGTCGCCTGCCGAATAGCCGCCGACCACGAGGGACGGCGACCA	195617	0.667248445831673	No Hit
AGAGATCTTGCCCCGCGGATTGGCCAGCGTTTGATACGCGCGGTCACCGA	189570	0.6466221641079777	No Hit
CTCCTCGGTCGCGGGCGCGCTCCGAACGACGCGGCTATACGTCCCTAACT	187641	0.6400423563611596	No Hit
GCGCTGGCGGGTCGAAGAGACCCTCTCCTCGGTCGCGGGCGCGCTCCGAA	183392	0.6255490421484952	No Hit
GATGAAGCCACCTACAGCCAACAGTCTGAAGCGCAGTCGCGAACCCCGCG	158921	0.5420786039046469	No Hit
GTCTACAAGAGATCTTGCCCCGCGGATTGGCCAGCGTTTGATACGCGCGG	150102	0.5119970463519314	No Hit
AGAAATTTGAATGCACCATCGCCGGCACGAGGCCATGCGATTCGAGCAGT	133128	0.45409883137293267	No Hit
GCAGAAATTTGAATGCACCATCGCCGGCACGAGGCCATGCGATTCGAGCA	129743	0.4425526161199627	No Hit
CCGTAACAGCACCGCCCGCAACCCACGTTGGCCAGCCCCGGTGAGAAATG	115951	0.3955081845781723	No Hit
GTCGGCCGTTAGTCGCCTGCCGAATAGCCGCCGACCACGAGGGACGGCGA	113474	0.3870591520282146	No Hit
CAAGTCGTCTACAAGAGATCTTGCCCCGCGGATTGGCCAGCGTTTGATAC	111288	0.37960271878065416	No Hit
AAAATGAACCGCTCCCTCGGATTTTCAAGGGCCGTAGAGAACGCACCGGA	105515	0.35991104945852853	No Hit
GCCCGCAACCCACGTTGGCCAGCCCCGGTGAGAAATGCGGAAGCGGCGGT	104641	0.35692984055717086	No Hit
GGGCGAGAAAATGAACCGCTCCCTCGGATTTTCAAGGGCCGTAGAGAACG	103698	0.3537132730583376	No Hit
AGATCTTGCCCCGCGGATTGGCCAGCGTTTGATACGCGCGGTCACCGAAG	102608	0.3499952894170563	No Hit
GAAATTTGAATGCACCATCGCCGGCACGAGGCCATGCGATTCGAGCAGTT	100032	0.3412085684446337	No Hit
CGAGAAAATGAACCGCTCCCTCGGATTTTCAAGGGCCGTAGAGAACGCAC	99781	0.3403524089088891	No Hit
GTCAGATGAAGCCACCTACAGCCAACAGTCTGAAGCGCAGTCGCGAACCC	99328	0.3388072285515493	No Hit
CTCGTCCCATTCAAGTCGTCTACAAGAGATCTTGCCCCGCGGATTGGCCA	92439	0.31530888973981824	No Hit
GAAGCCACCTACAGCCAACAGTCTGAAGCGCAGTCGCGAACCCCGCGCAC	90609	0.3090667704154652	No Hit
GTTAGTCGCCTGCCGAATAGCCGCCGACCACGAGGGACGGCGACCAAGCT	87905	0.29984344218975456	No Hit
GCGCAGTCGCGAACCCCGCGCACGGCGGAGGGATGCGCCGGCCTCGCACT	87580	0.2987348690857028	No Hit
GATCTTGCCCCGCGGATTGGCCAGCGTTTGATACGCGCGGTCACCGAAGG	85944	0.2931544826296146	No Hit
GCCTGCGCTGGCGGGTCGAAGAGACCCTCTCCTCGGTCGCGGGCGCGCTC	85932	0.29311355069961875	No Hit
GCGGGAGCTCCGGCCACGAAGGCCTGCGCTGGCGGGTCGAAGAGACCCTC	85759	0.2925234487088466	No Hit
GCCGTAACAGCACCGCCCGCAACCCACGTTGGCCAGCCCCGGTGAGAAAT	85488	0.29159906928977575	No Hit
CAAGAGATCTTGCCCCGCGGATTGGCCAGCGTTTGATACGCGCGGTCACC	83679	0.28542858084291534	No Hit
CCGCAACCCACGTTGGCCAGCCCCGGTGAGAAATGCGGAAGCGGCGGTCG	81569	0.27823138315199464	No Hit
CTTATATTGGTCGGGCTAGGAGCTGAGTCTACTCACAGGCACTATCCCAT	78231	0.2668454846248414	No Hit
CGCGGATTGGCCAGCGTTTGATACGCGCGGTCACCGAAGGCCGCCTACGG	77712	0.26507517865252495	No Hit
CCGCCCGCAACCCACGTTGGCCAGCCCCGGTGAGAAATGCGGAAGCGGCG	77305	0.26368690402683553	No Hit
CCTGACTCTCCAAAGACACCTAATATCTAGGCAGGCGGTCGGCCGCGTAC	76460	0.26080461395630095	No Hit
CATTCAAGTCGTCTACAAGAGATCTTGCCCCGCGGATTGGCCAGCGTTTG	76141	0.25971650681724706	No Hit
TTCAAGTCGTCTACAAGAGATCTTGCCCCGCGGATTGGCCAGCGTTTGAT	73712	0.2514312019872725	No Hit
CCCGCAACCCACGTTGGCCAGCCCCGGTGAGAAATGCGGAAGCGGCGGTC	71837	0.24503558792543537	No Hit
CGTTAGTCGCCTGCCGAATAGCCGCCGACCACGAGGGACGGCGACCAAGC	68609	0.23402489875657667	No Hit
GGCGGGTCGAAGAGACCCTCTCCTCGGTCGCGGGCGCGCTCCGAACGACG	64537	0.22013533051134965	No Hit
AAATGAACCGCTCCCTCGGATTTTCAAGGGCCGTAGAGAACGCACCGGAC	63825	0.21770670266493472	No Hit
CCCATTCAAGTCGTCTACAAGAGATCTTGCCCCGCGGATTGGCCAGCGTT	63547	0.21675844628669966	No Hit
GCCAACAGTCTGAAGCGCAGTCGCGAACCCCGCGCACGGCGGAGGGATGC	61220	0.20882106286168903	No Hit
CCTGCGCTGGCGGGTCGAAGAGACCCTCTCCTCGGTCGCGGGCGCGCTCC	60907	0.207753421687633	No Hit
CGAGATGGCGCCCTCCACCGGAACGCGGGAGCTCCGGCCACGAAGGCCTG	60376	0.20594218378532075	No Hit
CACCCGGTCGCCGTAACAGCACCGCCCGCAACCCACGTTGGCCAGCCCCG	59130	0.2016920850540946	No Hit
GCCACGAAGGCCTGCGCTGGCGGGTCGAAGAGACCCTCTCCTCGGTCGCG	58519	0.19960796761847732	No Hit
GGCCTGCGCTGGCGGGTCGAAGAGACCCTCTCCTCGGTCGCGGGCGCGCT	57677	0.19673591053044165	No Hit
CACCTACAGCCAACAGTCTGAAGCGCAGTCGCGAACCCCGCGCACGGCGG	55973	0.1909235764710441	No Hit
GCTTACAACACCTCGTCCCATTCAAGTCGTCTACAAGAGATCTTGCCCCG	55764	0.19021067869028466	No Hit
CTGCTTACAACACCTCGTCCCATTCAAGTCGTCTACAAGAGATCTTGCCC	55132	0.18805493037717477	No Hit
CTCGGTCGCGGGCGCGCTCCGAACGACGCGGCTATACGTCCCTAACTTCG	54086	0.18448703047921125	No Hit
CCCGGTCGCCGTAACAGCACCGCCCGCAACCCACGTTGGCCAGCCCCGGT	52952	0.1806189630946122	No Hit
GGCAGAAATTTGAATGCACCATCGCCGGCACGAGGCCATGCGATTCGAGC	52796	0.18008684800466734	No Hit
CTCCAAAGACACCTAATATCTAGGCAGGCGGTCGGCCGCGTACGGGGTTC	49958	0.1704064465606707	No Hit
CTACAAGAGATCTTGCCCCGCGGATTGGCCAGCGTTTGATACGCGCGGTC	49232	0.16793006479592737	No Hit
TGACTCTCCAAAGACACCTAATATCTAGGCAGGCGGTCGGCCGCGTACGG	48117	0.16412680630048826	No Hit
CCGGTCGCCGTAACAGCACCGCCCGCAACCCACGTTGGCCAGCCCCGGTG	47729	0.1628033405639588	No Hit
CGCCGTAACAGCACCGCCCGCAACCCACGTTGGCCAGCCCCGGTGAGAAA	46837	0.15976073376760747	No Hit
AGATGAAGCCACCTACAGCCAACAGTCTGAAGCGCAGTCGCGAACCCCGC	45419	0.15492394403977547	No Hit
CTCCACCGGAACGCGGGAGCTCCGGCCACGAAGGCCTGCGCTGGCGGGTC	45010	0.1535288474257534	No Hit
CACCGGAACGCGGGAGCTCCGGCCACGAAGGCCTGCGCTGGCGGGTCGAA	44499	0.1517858294067674	No Hit
GCTCCCTCGGATTTTCAAGGGCCGTAGAGAACGCACCGGACGCCACCAGA	44320	0.15117526145099736	No Hit
AAGCGCAGTCGCGAACCCCGCGCACGGCGGAGGGATGCGCCGGCCTCGCA	43670	0.14895811524289382	No Hit
GTCGGGCTAGGAGCTGAGTCTACTCACAGGCACTATCCCATTACCGCCTG	43385	0.14798598190549458	No Hit
ATCTTGCCCCGCGGATTGGCCAGCGTTTGATACGCGCGGTCACCGAAGGC	42942	0.1464749114898179	No Hit
GGTCGGGCTAGGAGCTGAGTCTACTCACAGGCACTATCCCATTACCGCCT	41248	0.14069668737208346	No Hit
CTACTGCTTACAACACCTCGTCCCATTCAAGTCGTCTACAAGAGATCTTG	39635	0.13519475378182041	No Hit
CCTCGGTCGCGGGCGCGCTCCGAACGACGCGGCTATACGTCCCTAACTTC	38077	0.12988042487070456	No Hit
CTACAGCCAACAGTCTGAAGCGCAGTCGCGAACCCCGCGCACGGCGGAGG	37822	0.12901062135829472	No Hit
CCGAGATGGCGCCCTCCACCGGAACGCGGGAGCTCCGGCCACGAAGGCCT	37005	0.1262238391244169	No Hit
ACCGCCCGCAACCCACGTTGGCCAGCCCCGGTGAGAAATGCGGAAGCGGC	35685	0.12172132682488358	No Hit
GCGCATATGTAGCCCAAAACATTAGGATCATAAGGACCTGACGTCATCCT	35504	0.1211039368807809	No Hit
CTCGGATTTTCAAGGGCCGTAGAGAACGCACCGGACGCCACCAGAAGCGT	34682	0.11830009967607152	No Hit
CTCTACTGCTTACAACACCTCGTCCCATTCAAGTCGTCTACAAGAGATCT	34241	0.11679585124872743	No Hit
CCATTCAAGTCGTCTACAAGAGATCTTGCCCCGCGGATTGGCCAGCGTTT	34136	0.11643769686126455	No Hit
ACAAGAGATCTTGCCCCGCGGATTGGCCAGCGTTTGATACGCGCGGTCAC	33262	0.1134564879599069	No Hit
CAACAGTCTGAAGCGCAGTCGCGAACCCCGCGCACGGCGGAGGGATGCGC	32814	0.11192836257339864	No Hit
ATTCAACCTGGATACAGCCGGACTCCTCCGGCGAACCCATATTGATGCCA	32810	0.11191471859673338	No Hit
CTCGTCCCGGTTCGGGAATATTAACCCGATTCCCTTTCGATGGTGGGTGC	32638	0.11132802760012751	No Hit
GTCGCCTGCCGAATAGCCGCCGACCACGAGGGACGGCGACCAAGCTGCGG	32252	0.11001138385193066	No Hit
GTCTACTTATATTGGTCGGGCTAGGAGCTGAGTCTACTCACAGGCACTAT	32182	0.10977261426028874	No Hit
GGGAAATGTGTCGTTGCGTTCTAGCGTGGATTCTGACTTAGAGGCGTTCA	31980	0.10908359343869349	No Hit
AAGCCACCTACAGCCAACAGTCTGAAGCGCAGTCGCGAACCCCGCGCACG	31738	0.10825813285044572	No Hit
CGCCCGCAACCCACGTTGGCCAGCCCCGGTGAGAAATGCGGAAGCGGCGG	31675	0.10804324021796799	No Hit
CCGTTAGTCGCCTGCCGAATAGCCGCCGACCACGAGGGACGGCGACCAAG	31573	0.10769531881300405	No Hit
GCTGGCGGGTCGAAGAGACCCTCTCCTCGGTCGCGGGCGCGCTCCGAACG	31528	0.10754182407551995	No Hit
GCCAGCGTTTGATACGCGCGGTCACCGAAGGCCGCCTACGGGCCACGGAG	31417	0.1071632037230592	No Hit
CATTATTCAACCTGGATACAGCCGGACTCCTCCGGCGAACCCATATTGAT	31148	0.10624564629232097	No Hit
GGGAGCTCCGGCCACGAAGGCCTGCGCTGGCGGGTCGAAGAGACCCTCTC	31014	0.10578857307403501	No Hit
ACCCGGTCGCCGTAACAGCACCGCCCGCAACCCACGTTGGCCAGCCCCGG	30838	0.10518823810076391	No Hit
GTCGAAGAGACCCTCTCCTCGGTCGCGGGCGCGCTCCGAACGACGCGGCT	30690	0.10468341096414957	No Hit
CAGATGAAGCCACCTACAGCCAACAGTCTGAAGCGCAGTCGCGAACCCCG	29898	0.10198190358442957	No Hit
GCACCGCCCGCAACCCACGTTGGCCAGCCCCGGTGAGAAATGCGGAAGCG	29553	0.10080511059705156	No Hit
>>END_MODULE
>>Kmer Content	fail
#Sequence	Count	Obs/Exp Overall	Obs/Exp Max	Max Obs/Exp Position
GAGAT	12649495	4.355422	20.619356	3
TTCAA	9380315	4.1628065	89.22846	7
ATTTT	5375735	4.160752	38.902546	20-24
AGAAA	10627485	4.1012373	49.880108	4
AGAGA	13331085	4.0858097	17.954144	35-39
TTGAT	7277400	3.9819334	24.236118	50-54
GATTC	11160740	3.933599	19.238024	105-109
GGATT	9882140	3.8225443	30.753138	20-24
TTTGA	6976555	3.8173213	24.408087	50-54
AAATG	8167400	3.540892	54.00758	7
TTCGC	13655125	3.4827034	15.376761	95-99
AAGAA	9005365	3.4752471	52.287292	130-134
ATCTT	6944835	3.462384	29.730635	6
GAGAA	10954780	3.357502	37.723034	3
TTTCA	6476555	3.22892	36.578403	25-29
CTTCG	12618090	3.2182107	12.450689	100-104
TTTTC	5718875	3.2030838	31.190311	25-29
TGATA	6247465	3.042826	21.59371	50-54
ATTGG	7759835	3.0016081	17.396019	40-44
TTGCC	11679420	2.9788053	13.804384	9
AGAAG	9623480	2.9494753	24.89279	130-134
TGATT	5376920	2.9420586	28.172323	105-109
AGATT	6034125	2.9389188	21.386759	90-94
GATTT	5256550	2.8761964	27.95583	20-24
TTGGC	10269325	2.8745325	13.573366	40-44
CGAAG	12947550	2.8716006	11.363595	65-69
TCCCT	12095900	2.8109593	17.217653	15-19
AGTTG	7258840	2.8078167	16.549257	115-119
ACCGG	17476340	2.8048568	15.411684	75-79
AAAAT	5135550	2.803416	66.016235	6
CGCTT	10874480	2.7735074	18.824451	70-74
TGATG	7138350	2.7612095	20.436169	115-119
GGCCA	17178970	2.7571304	7.9190583	40-44
ATGAA	6341275	2.7491941	52.77289	9
GTTTG	6263705	2.721932	18.705555	50-54
GAAAA	7046395	2.7192638	46.74882	5
GCGCT	15077420	2.7185144	11.106621	70-74
AAGAG	8858690	2.715077	16.273157	1
TCGCG	15038135	2.7114313	10.752434	95-99
TCTTG	6842685	2.7093682	22.63592	7
GAGTT	6960370	2.6923645	16.04977	115-119
ATACG	8575820	2.690471	14.397726	55-59
GATGG	9741410	2.663834	16.819767	120-124
TTTAC	5331145	2.6578698	25.627638	70-74
ACATA	6690575	2.6429431	17.800688	105-109
TACCG	11636820	2.6418655	18.768528	75-79
TCCAG	11522480	2.6159074	17.241352	95-99
CTTTA	5177310	2.5811746	25.34808	70-74
TCAAG	8105395	2.5428853	62.437637	8
GAAGA	8175505	2.5056894	22.656515	135-137
CAACC	13603970	2.504916	13.585261	85-89
GCTTT	6324850	2.5043314	28.77312	70-74
CGGTC	13884790	2.503479	11.690078	60-64
AGCGT	9808230	2.443833	13.592815	60-64
GATCT	6923575	2.4402115	20.797613	5
GAAGG	9876380	2.4040232	11.045384	70-74
CGCGG	18822330	2.3991745	9.87254	35-39
TTAAG	4904375	2.3886743	25.91932	125-129
AATGA	5424390	2.3516881	52.463634	8
TGGCC	12998820	2.3437352	13.990872	120-124
GATTG	6042165	2.3371904	17.90207	35-39
CGGAT	9370800	2.3348422	19.664158	20-24
GTGTG	7568505	2.3250904	14.490123	135-137
TTCCA	7234400	2.3232455	24.295996	110-114
AACCT	8127025	2.3231633	16.323414	100-104
GGTCA	9313135	2.3204741	11.930043	60-64
GTTAA	4743860	2.3104956	26.247585	125-129
GGTGA	8440305	2.3080406	20.436338	115-119
GGAGT	8395920	2.2959037	11.456846	115-119
GGTCG	11558460	2.287226	9.001939	9
CCACG	15524145	2.2701964	6.690053	85-89
CACCG	15461475	2.2610319	13.358341	45-49
CTCCA	10903330	2.2554388	18.83898	95-99
CCTAC	10851705	2.24476	15.743897	90-94
ATTCG	6347495	2.2371724	16.31915	90-94
CCGAA	11058960	2.234839	10.780865	65-69
GAACG	10038610	2.226435	16.480251	40-44
CCAGC	15167420	2.2180302	7.663513	95-99
GCTCC	13332330	2.1903136	9.429792	15-19
ATTCC	6774600	2.175586	18.64216	110-114
CGTTT	5491620	2.174413	18.027187	45-49
GTGAT	5558935	2.1502707	20.261095	115-119
GCCAC	14585475	2.1329286	12.047671	1
ATTCA	4801865	2.130977	87.1464	6
GTTGC	7592275	2.1251876	12.288325	115-119
TACAA	5341570	2.1100526	26.93865	7
GAAGC	9485780	2.1038244	17.313866	60-64
TAAGA	4805085	2.083195	26.788424	130-134
AACTT	4688240	2.0805523	8.52045	70-74
GATAC	6604220	2.0719256	14.632367	50-54
GACAT	6548985	2.0545971	13.612527	105-109
GAAAT	4736895	2.053632	9.663609	4
CCTCG	12437505	2.043306	9.0315695	15-19
GCTTC	8006890	2.0421364	11.198092	100-104
AACCC	11072520	2.038797	9.485589	85-89
ATGCA	6489040	2.0357904	15.854121	80-84
CTGAT	5746280	2.0252743	25.697294	105-109
TTCGT	5111935	2.024076	19.183168	125-129
ATGGC	8030890	2.0009882	19.29525	120-124
TGAAC	6372445	1.9992113	32.026062	7
GCACC	13665935	1.9984583	10.759728	45-49
CACCA	10787255	1.9862707	13.814326	55-59
TGCAA	6319505	1.9826026	17.524675	85-89
CGAGA	8878740	1.9691907	28.042316	2
AGATC	6259205	1.9636849	17.478065	4
CTACA	6867555	1.9631356	37.40643	6
TGGCG	9917265	1.9624609	12.07927	65-69
ACCTG	8633820	1.9601052	13.831766	105-109
CCTCC	13093300	1.9599493	11.614708	95-99
GTAGA	5670700	1.9525121	24.931635	35-39
CGTTA	5507065	1.9409631	27.036947	125-129
AAGTC	6134375	1.9245223	13.587921	10-14
AGAAC	6851500	1.9133475	20.543993	40-44
AAGGC	8564005	1.8993865	9.834825	70-74
TAGAG	5503840	1.8950596	18.249647	35-39
GGGAG	9718245	1.8786979	9.911979	115-119
TGGTG	6104195	1.8752456	9.687947	130-134
GCGGA	10619460	1.8705404	10.160972	35-39
AGGGC	10528650	1.8545449	12.819181	30-34
TCCTC	7935010	1.8440125	7.32312	2
ACGCG	11487635	1.8437024	9.366448	55-59
AACAG	6579980	1.8375227	14.826173	9
GCAAC	9017810	1.8223554	14.700019	85-89
AAGCG	8184870	1.8152993	12.48659	60-64
TTTTT	2075395	1.8045926	5.807094	110-114
CAGAA	6461875	1.804541	15.615267	60-64
CATAC	6281930	1.795731	13.022674	105-109
TACCT	5560305	1.7856289	16.343222	90-94
GCGTT	6349115	1.7772089	12.841081	45-49
AGTCG	7085340	1.7653936	19.756739	7
CGCGC	15157920	1.7604495	5.3112264	55-59
TTACC	5478820	1.7594609	18.005356	75-79
GCCAG	10934185	1.7548767	8.194381	40-44
GGGCC	13720205	1.7488358	9.302424	30-34
ACCCT	8446790	1.7472845	10.3698435	85-89
CCGTA	7690445	1.7459341	12.495448	35-39
CAGCC	11939065	1.7459269	10.275907	9
GTCGC	9629755	1.7362804	16.548414	8
GCGGG	12386630	1.7327904	8.050683	9
AGATG	4979980	1.7146863	7.6018643	4
TCGCC	10408110	1.7099051	9.841013	9
GGAGA	6956025	1.6931758	10.672275	90-94
CGGAG	9610670	1.6928494	8.780274	85-89
AGGGT	6187075	1.6918846	15.656671	115-119
ATATT	2448220	1.6867082	9.475122	4
TTATT	2175325	1.6836743	5.541791	3
CCATT	5173050	1.6612663	62.12712	4
ATACC	5800520	1.6581168	12.1530075	110-114
CGGGC	13006350	1.6578447	11.21094	80-84
CTTGC	6484780	1.6539259	14.097115	8
CGGGA	9375260	1.6513836	10.775728	110-114
CAAGA	5911955	1.6509705	17.8393	9
GAACC	8158200	1.648642	20.53249	8
CCCTC	11007135	1.6476691	11.436298	15-19
TACGC	7248210	1.6455351	11.607256	55-59
TGAAG	4776700	1.6446937	8.533746	3
TAACA	4146690	1.6380454	18.758272	8
TCGAA	5213440	1.6355996	5.836946	10-14
CGCCT	9915250	1.6289353	8.093463	75-79
AGCCA	8039645	1.6246836	11.358731	100-104
CGTGG	8208975	1.6244191	14.539027	65-69
GGCCG	12728785	1.6224653	7.030197	30-34
CTACG	7090270	1.6096786	11.435723	75-79
TGAAT	3264970	1.5902027	9.751386	8
GCCGT	8788720	1.5846387	13.083058	1
GTCTA	4494440	1.5840636	22.324978	4
TAATA	2578960	1.5815744	5.207936	100-104
CCACC	11859490	1.5802191	9.795993	2
GGCGG	11193125	1.5658286	6.6553354	8
CTATA	3526685	1.5650762	7.5306063	60-64
ACTTC	4873475	1.5650612	5.9147625	70-74
GCCAA	7739325	1.5639938	14.927486	100-104
TCACC	7533270	1.5583158	9.028853	65-69
CCTGA	6854705	1.5561992	17.329542	105-109
TCGTC	6088660	1.5528966	21.176357	2
CCGGA	9673105	1.5524803	8.906638	50-54
TAACT	3491265	1.5493575	9.091388	70-74
AAGGG	6280105	1.528649	13.598839	30-34
CGCTC	9290175	1.5262442	8.843164	10-14
CCCTA	7348770	1.5201504	12.265971	90-94
CCCGC	14286135	1.5117997	5.0842195	30-34
GAGAG	6177645	1.5037091	5.316868	100-104
GGCTA	6009700	1.4973856	5.145196	55-59
CACGA	7409390	1.4973192	5.3822627	60-64
CAGGG	8497830	1.4968307	9.237385	115-119
TTGAA	3069120	1.4948139	10.993819	7
GCGGT	7553110	1.4946342	11.442031	60-64
TCTAC	4650465	1.4934441	20.42779	5
AATTT	2167415	1.4932468	13.978507	4
GTGGT	4855710	1.4917034	9.2652445	130-134
CTACC	7204480	1.490303	14.79421	90-94
TACGG	5975135	1.4887733	10.48533	80-84
TATAC	3325720	1.4758917	9.107811	60-64
AGGCC	9193495	1.4755057	7.131978	70-74
ACGTT	4184160	1.4747057	10.883237	135-137
TCCAC	7111535	1.4710766	6.8740005	75-79
TGCCT	5763335	1.4699233	8.884272	120-124
GGTGT	4765550	1.4640057	9.596858	130-134
AAATA	2678300	1.4620419	6.431863	105-109
ACAAG	5226525	1.4595575	17.862516	8
CCGTT	5699470	1.4536347	19.58886	125-129
GTCAC	6402005	1.4534242	10.540743	60-64
GGGCA	8211475	1.4463915	9.8556185	80-84
ACCTC	6982995	1.4444871	10.479845	90-94
AGAGG	5919560	1.4408882	5.5300446	100-104
CCTTC	6192860	1.4391552	7.6744194	125-129
ATGCG	5755010	1.4339267	6.1658564	55-59
CCCTT	6164615	1.4325914	7.728611	125-129
CATGC	6301380	1.4305798	11.933244	80-84
GGCAT	5723805	1.4261516	18.177616	80-84
AACGC	7044115	1.4235029	10.199626	40-44
GCATG	5706240	1.4217751	18.11581	80-84
AAAAG	3657330	1.4113948	31.758135	135-137
CTGAA	4497120	1.4108703	6.0673385	20-24
CTCCT	6050605	1.4060967	7.8852386	1
ACGTC	6181435	1.4033492	5.7922134	55-59
CATTC	4356280	1.3989699	62.833725	5
CTCGG	7733825	1.3944373	9.198117	15-19
AAAGA	3611725	1.3937955	22.969444	135-137
TCCGA	6116630	1.3886367	5.1771026	45-49
CCAGA	6861280	1.386555	10.284951	55-59
CCAAC	7490335	1.3792048	13.4835825	100-104
TCTGA	3902175	1.3753201	6.4831805	15-19
TAGTC	3889540	1.370867	20.877716	6
GGGTC	6918665	1.3690882	5.920544	9
ACAGC	6743030	1.3626586	15.5949	8
CACGT	5997730	1.3616432	5.7653713	110-114
GCGTG	6863755	1.3582224	10.925649	65-69
CTCTC	5749855	1.3362056	8.284704	1
GACGC	8318700	1.3351059	14.195717	50-54
CGTAA	4240740	1.330437	14.556187	6
GAATA	3050580	1.3225474	10.628109	15-19
CAAGG	5918550	1.3126585	11.282321	25-29
GTAGT	3390860	1.3116301	7.388153	80-84
CTCCC	8740560	1.3083832	8.33604	15-19
TGTGC	4653985	1.3027177	13.177431	135-137
CGTAG	5225240	1.3019284	18.0664	35-39
CGCAC	8868045	1.2968317	10.981258	45-49
CCGGG	10138730	1.2923257	6.9004097	75-79
TCTCC	5538755	1.2871481	7.6225634	2
GGACG	7299795	1.2858056	13.67117	50-54
CAAGT	4094595	1.2845873	61.26254	9
GCCTC	7781100	1.2783246	5.483213	120-124
GGGTG	5867350	1.2742528	16.058	115-119
GCTAT	3589245	1.2650281	5.7642035	60-64
GTAAC	3993435	1.2528504	14.818471	7
GTCGT	4457575	1.2477396	19.141254	1
ACGGA	5594850	1.2408661	9.693391	85-89
ACCAG	6126155	1.2379979	10.48045	55-59
ACCGC	8462900	1.2375847	11.786888	10-14
GCCTA	5419505	1.2303708	9.724969	75-79
TTGGT	2822085	1.2263546	6.5139356	7
ACAGT	3898605	1.2230998	6.1059976	15-19
CACGG	7607105	1.2208986	6.896036	85-89
GGCGC	9552910	1.2176546	7.128811	70-74
CGACA	6001870	1.2128819	8.995998	105-109
ACGAA	4316605	1.2054536	6.9601336	125-129
CGGCT	6659560	1.2007432	5.012886	70-74
AGGGA	4926450	1.1991541	5.264286	35-39
GCGAC	7432765	1.192918	6.958462	105-109
TTAGT	2150455	1.1766522	32.668987	5
CTGCG	6493310	1.1707678	8.32201	1
GAGCT	4697565	1.1704522	5.0850563	115-119
GTGCA	4680375	1.166169	11.876513	135-137
ACCGA	5756505	1.1632975	8.671405	65-69
TAAAT	1890110	1.1591299	7.225638	105-109
AATAG	2661625	1.1539199	8.034735	15-19
CAGTC	5064235	1.1497152	8.421052	5
TCGGA	4610775	1.1488274	13.674932	20-24
GGTTC	4088755	1.1445016	6.877791	65-69
AAATT	1864285	1.1432924	14.441301	3
CGCGA	7112520	1.1415205	7.289767	100-104
CGTCT	4448805	1.134656	17.21354	3
GCCCG	9723075	1.1292435	8.373881	125-129
AGTAG	3259025	1.1221341	6.521048	80-84
TCGTG	3997125	1.118853	8.646219	130-134
CAACA	4389060	1.1167996	5.276495	10-14
TACGT	3167950	1.1165428	6.086028	60-64
CGGGT	5635615	1.115194	5.516979	8
ATTTG	2036420	1.1142563	12.905016	5
GTCCC	6773765	1.1128336	32.444386	1
CACCT	5358725	1.1084942	14.382466	3
AGGTT	2847620	1.1014977	8.360834	65-69
AGTCT	3111775	1.0967441	7.486319	15-19
TTATC	2192515	1.0930898	5.8352265	50-54
ATCAT	2452690	1.0884575	5.909726	50-54
CGCCA	7432990	1.0869743	7.463113	50-54
GTGGC	5474490	1.08331	14.304608	65-69
TCGGT	3824290	1.070474	8.341274	7
CCAGG	6657860	1.06855	8.517943	110-114
CGCCG	9200160	1.0685118	5.318639	3
CACTA	3735700	1.0678743	5.3874316	70-74
TACAG	3397440	1.0658703	21.790852	7
ATAAA	1950640	1.0648236	5.1691284	105-109
GCAGT	4250385	1.0590322	9.323453	4
GTCAG	4249125	1.0587182	6.026877	1
TATTG	1934050	1.058243	7.122703	5
ACGGG	5885885	1.0367557	7.7014613	80-84
TGCCC	6291455	1.033597	7.117578	30-34
CGGAC	6383225	1.0244725	9.666819	50-54
ACGCC	6972070	1.0195711	7.802212	50-54
TTGGA	2630325	1.017445	5.767229	95-99
GTTCG	3609495	1.0103499	5.194712	65-69
GCGCG	7843545	0.99977165	5.939135	55-59
ACGCA	4914240	0.9930893	10.055529	40-44
GAGTA	2881435	0.9921239	5.9485774	75-79
TGCGC	5496855	0.99110323	8.275836	2
TATCA	2225045	0.98743296	6.329584	50-54
GGATG	3555855	0.9723652	5.2647953	55-59
ACGAG	4341750	0.9629445	5.470628	30-34
CAGCG	5981570	0.96000916	7.136755	45-49
CCGCT	5829955	0.95777917	11.782626	10-14
GATGC	3833905	0.95526135	5.06996	55-59
AGCTG	3814885	0.9505223	5.755835	50-54
CCGCG	8035915	0.9332957	5.763764	30-34
ACCAA	3661775	0.93174136	5.1542506	45-49
GTTTT	1513825	0.930546	5.051574	1
GCTGG	4681990	0.9264876	9.657298	5
TCCCA	4466400	0.92390966	39.139236	2
CCCAT	4421635	0.9146497	39.86523	3
TGCGG	4556455	0.90164626	7.3500533	50-54
AAGCT	2844515	0.8924027	5.7649713	45-49
ACTAC	3089540	0.8831653	5.027488	70-74
AACCG	4342935	0.8776377	20.457026	9
GAGGT	3194765	0.87362343	5.6021566	65-69
GCCGC	7506105	0.8717633	5.3921256	70-74
TATAT	1253175	0.8633785	8.008173	3
GGCGA	4814745	0.8480822	8.889034	1
CTGGC	4605000	0.8302985	8.59556	6
GCGCA	5135180	0.8241682	6.3191366	2
CAGAT	2612470	0.8196038	5.9236846	3
GTCGG	4090950	0.8095306	5.6193943	1
GTCCA	3535530	0.8026587	5.295424	60-64
GATGA	2328345	0.8016862	8.028449	1
GCGAG	4469745	0.787313	21.478624	1
CCCGT	4746170	0.7797286	9.631872	125-129
ATAGC	2467790	0.7742136	6.929137	20-24
TTATA	1113500	0.76714903	7.99755	2
TTCGG	2739035	0.76669544	6.824721	70-74
GGCCC	6547420	0.7604211	6.2639565	120-124
GTTAG	1957815	0.7573091	22.823822	4
CGCTG	3991145	0.7196182	8.455218	4
ACCTA	2510845	0.7177415	19.147251	4
CTTAT	1432545	0.7142028	5.9538145	1
GAATG	2063930	0.7106439	6.8121796	9
CGAAT	2228945	0.69928145	6.688817	15-19
TCTAA	1489320	0.66093206	5.3156257	100-104
TCAGA	2063110	0.6472544	5.557713	2
CTCGT	2381790	0.60746926	6.823279	1
GACGT	2435470	0.6068253	5.282639	55-59
CGCAG	3112615	0.49955764	5.8644266	3
AGCGC	3037700	0.48753422	6.0582113	1
>>END_MODULE
