# Supplementary material for: Freshwater sponge hosts and their green algae symbionts: a tractable model to understand intracellular symbiosis
Source: PeerJ. 2021 Feb 11;9:e10654. doi: 10.7717/peerj.10654 (PMC7882143; doi:10.7717/peerj.10654)
Supplement: Supplemental Information 25 [file peerj-09-10654-s025.zip › EmApo1_Clean_Data2.fq_fastqc/fastqc_data.txt]

##FastQC	0.10.1
>>Basic Statistics	pass
#Measure	Value	
Filename	EmApo1_Clean_Data2.fq.gz	
File type	Conventional base calls	
Encoding	Sanger / Illumina 1.9	
Total Sequences	29316966	
Filtered Sequences	0	
Sequence length	100-141	
%GC	58	
>>END_MODULE
>>Per base sequence quality	pass
#Base	Mean	Median	Lower Quartile	Upper Quartile	10th Percentile	90th Percentile
1	36.81342172310736	37.0	37.0	37.0	37.0	37.0
2	36.69915863735695	37.0	37.0	37.0	37.0	37.0
3	36.70860163360697	37.0	37.0	37.0	37.0	37.0
4	36.668927814699515	37.0	37.0	37.0	37.0	37.0
5	36.63318932798162	37.0	37.0	37.0	37.0	37.0
6	36.62502415836618	37.0	37.0	37.0	37.0	37.0
7	36.65487717930976	37.0	37.0	37.0	37.0	37.0
8	36.68156186421201	37.0	37.0	37.0	37.0	37.0
9	36.69734248762304	37.0	37.0	37.0	37.0	37.0
10-14	36.703015366596944	37.0	37.0	37.0	37.0	37.0
15-19	36.67334859957882	37.0	37.0	37.0	37.0	37.0
20-24	36.649543830695166	37.0	37.0	37.0	37.0	37.0
25-29	36.602877228155194	37.0	37.0	37.0	37.0	37.0
30-34	36.59620155782833	37.0	37.0	37.0	37.0	37.0
35-39	36.578976664911366	37.0	37.0	37.0	37.0	37.0
40-44	36.59324071938413	37.0	37.0	37.0	37.0	37.0
45-49	36.59825201557351	37.0	37.0	37.0	37.0	37.0
50-54	36.61131670992148	37.0	37.0	37.0	37.0	37.0
55-59	36.61197586407816	37.0	37.0	37.0	37.0	37.0
60-64	36.53449765572604	37.0	37.0	37.0	37.0	37.0
65-69	36.44176208411198	37.0	37.0	37.0	37.0	37.0
70-74	36.43317396486389	37.0	37.0	37.0	37.0	37.0
75-79	36.40832131810638	37.0	37.0	37.0	37.0	37.0
80-84	36.37004530414232	37.0	37.0	37.0	37.0	37.0
85-89	36.42239561897367	37.0	37.0	37.0	37.0	37.0
90-94	36.40161757529753	37.0	37.0	37.0	37.0	37.0
95-99	36.38468398128238	37.0	37.0	37.0	37.0	37.0
100-104	36.333422880961244	37.0	37.0	37.0	37.0	37.0
105-109	36.33075929072615	37.0	37.0	37.0	37.0	37.0
110-114	36.31117869608516	37.0	37.0	37.0	37.0	37.0
115-119	36.2857741220211	37.0	37.0	37.0	37.0	37.0
120-124	36.27915433661029	37.0	37.0	37.0	37.0	37.0
125-129	36.2799170470263	37.0	37.0	37.0	37.0	37.0
130-134	36.21415929916193	37.0	37.0	37.0	37.0	37.0
135-139	36.237559064538544	37.0	37.0	37.0	37.0	37.0
140-141	36.12158374047338	37.0	37.0	37.0	37.0	37.0
>>END_MODULE
>>Per sequence quality scores	pass
#Quality	Count
11	464.0
12	767.0
13	677.0
14	747.0
15	987.0
16	1295.0
17	1947.0
18	2737.0
19	4112.0
20	6358.0
21	9311.0
22	11827.0
23	14874.0
24	18990.0
25	24654.0
26	31355.0
27	40781.0
28	52445.0
29	69653.0
30	91090.0
31	125736.0
32	173707.0
33	270463.0
34	505026.0
35	1540060.0
36	1.9751786E7
37	6565117.0
>>END_MODULE
>>Per base sequence content	fail
#Base	G	A	T	C
1	52.66434481998547	12.832511620461398	6.045774669626672	28.45736888992645
2	33.916739542557025	18.371331467246645	27.652762567586294	20.059166422610033
3	27.417175433501544	19.946801452783347	18.914491356302012	33.721531757413096
4	35.61158409093219	29.30882752328464	14.514441910530579	20.56514647525259
5	31.180180786784007	28.830220698826746	18.3138835034976	21.675715010891643
6	26.522188551161808	29.974288608173165	18.205894839186293	25.297628001478735
7	29.95984986986716	16.882804312015097	28.703587540402374	24.45375827771537
8	27.764899000803833	18.45547387134126	18.756698766168366	35.02292836168654
9	26.41819757201342	17.1384242148386	22.731697406887193	33.71168080626079
10-14	31.941348910388612	20.855517586642492	17.51070557574068	29.692427927228216
15-19	35.29659719904167	20.317178796741793	18.974606717489113	25.411617286727417
20-24	32.336640155737804	21.957230499226966	19.508526223347943	26.197603121687287
25-29	30.776852556980145	21.478573874254245	19.74023301046909	28.004340558296516
30-34	29.117059384658017	18.819064701306402	24.276766565817212	27.787109348218365
35-39	29.356545967273696	18.627104864807634	24.524543228654696	27.491805939263976
40-44	29.13854660130929	19.60361996531292	22.351414535869775	28.90641889750802
45-49	31.680082447822194	21.632748081776263	18.979122873765313	27.708046596636226
50-54	30.13323672123362	18.817306000060825	19.99535640847489	31.054100870230666
55-59	29.631189720530255	19.25444913605683	19.996090856138526	31.118270287274385
60-64	30.707348093250854	19.118837194817498	20.15407187769703	30.01974283423462
65-69	30.962965267279024	20.63405128620745	21.266938059006517	27.136045387507014
70-74	29.9971142989353	19.35994468186101	22.380038916714643	28.26290210248905
75-79	31.781062418130595	18.789638865015153	22.15304968565335	27.276249031200905
80-84	32.27042457258367	19.83171792060611	19.28982214598878	28.608035360821443
85-89	30.84007738044926	17.91465869967581	21.871249569276713	29.374014350598216
90-94	29.814095360345267	20.739534916403013	21.1886284549363	28.257741268315417
95-99	31.622270872095022	19.021979286669705	21.15535966443458	28.200390176800695
100-104	29.213610155282492	19.956057228903152	21.304163861611052	29.526168754203308
105-109	29.573794894905458	19.475361797308434	21.868015941090633	29.082827366695476
110-114	28.40873742913085	19.699961317445634	23.068319558296754	28.82298169512676
115-119	34.05580471608412	20.468898171730586	20.87147489011314	24.603822222072154
120-124	30.15342747423447	19.11718387682278	23.110680533194834	27.61870811574792
125-129	30.572076201823194	21.14682170660155	22.737534551648416	25.543567539926837
130-134	28.862571704039404	21.142170464013855	23.005040878129613	26.990216953817132
135-139	27.57250467571502	22.518848468306558	22.93486984000942	26.973777015969002
140-141	28.74396956148048	22.765814933034502	20.55925837541253	27.930957130072485
>>END_MODULE
>>Per base GC content	fail
#Base	%GC
1	81.12171370991193
2	53.97590596516706
3	61.138707190914644
4	56.17673056618479
5	52.85589579767566
6	51.81981655264054
7	54.41360814758253
8	62.787827362490376
9	60.129878378274206
10-14	61.63377683761683
15-19	60.7082144857691
20-24	58.53424327742509
25-29	58.781193115276665
30-34	56.90416873287638
35-39	56.848351906537665
40-44	58.044965498817305
45-49	59.38812904445842
50-54	61.187337591464285
55-59	60.74946000780464
60-64	60.72709092748547
65-69	58.09901065478604
70-74	58.26001640142435
75-79	59.05731144933149
80-84	60.87845993340512
85-89	60.21409173104748
90-94	58.07183662866069
95-99	59.82266104889572
100-104	58.73977890948579
105-109	58.65662226160093
110-114	57.23171912425761
115-119	58.65962693815627
120-124	57.77213558998239
125-129	56.115643741750034
130-134	55.852788657856536
135-139	54.546281691684015
140-141	56.674926691552976
>>END_MODULE
>>Per sequence GC content	fail
#GC Content	Count
0	1.0
1	1.5
2	3.0
3	2.5
4	1.5
5	3.0
6	6.5
7	7.5
8	5.5
9	8.0
10	13.5
11	16.5
12	21.5
13	27.5
14	34.5
15	39.5
16	51.5
17	82.0
18	106.5
19	177.5
20	347.5
21	911.0
22	1751.5
23	2296.5
24	2762.0
25	4541.0
26	7274.0
27	10139.0
28	13639.0
29	19721.5
30	48751.5
31	65329.5
32	73000.5
33	82960.5
34	92812.0
35	110777.5
36	123663.0
37	164426.5
38	192901.5
39	206059.5
40	232336.0
41	272880.5
42	342065.5
43	389139.5
44	404715.0
45	429798.5
46	453558.5
47	495046.5
48	575429.5
49	699567.0
50	764837.5
51	719775.0
52	655069.5
53	580974.0
54	550236.5
55	591316.5
56	824824.5
57	1033345.0
58	1236698.5
59	1517307.5
60	1295865.5
61	697262.5
62	376493.0
63	361987.0
64	414398.0
65	1068485.0
66	1852842.0
67	1286570.0
68	341450.0
69	224734.5
70	947687.5
71	1775656.0
72	1503762.0
73	797978.0
74	703938.5
75	619652.5
76	547699.0
77	406655.5
78	74829.5
79	21103.0
80	1381.0
81	766.5
82	463.0
83	354.5
84	281.0
85	222.0
86	175.5
87	138.5
88	115.5
89	102.5
90	86.5
91	64.5
92	43.0
93	37.0
94	30.0
95	20.0
96	15.5
97	10.0
98	5.5
99	3.5
100	3.5
>>END_MODULE
>>Per base N content	pass
#Base	N-Count
1	0.001224546905706409
2	0.0
3	0.0
4	0.0
5	0.0
6	0.0
7	0.0
8	0.0
9	0.0
10-14	0.0
15-19	0.0
20-24	0.0
25-29	0.0
30-34	0.0
35-39	0.0
40-44	0.0
45-49	0.0
50-54	1.0915181332201975E-5
55-59	2.0738844531183754E-4
60-64	0.0
65-69	0.0
70-74	0.0
75-79	6.821988332626234E-7
80-84	0.0
85-89	0.0
90-94	0.0
95-99	0.0
100-104	0.0
105-109	2.580851380086123E-4
110-114	0.0
115-119	0.0
120-124	0.0
125-129	0.0
130-134	0.0
135-139	0.0
140-141	0.0
>>END_MODULE
>>Sequence Length Distribution	warn
#Length	Count
100	46473.0
101	47461.0
102	37728.0
103	44662.0
104	50906.0
105	47719.0
106	56612.0
107	53456.0
108	67636.0
109	69502.0
110	80973.0
111	89612.0
112	99813.0
113	104283.0
114	128127.0
115	111536.0
116	102215.0
117	103746.0
118	121025.0
119	138652.0
120	124111.0
121	121875.0
122	144794.0
123	194002.0
124	145858.0
125	163663.0
126	210786.0
127	165369.0
128	189794.0
129	220336.0
130	219061.0
131	203998.0
132	237060.0
133	282128.0
134	424844.0
135	261696.0
136	306253.0
137	0.0
138	0.0
139	0.0
140	0.0
141	2.4099201E7
>>END_MODULE
>>Sequence Duplication Levels	fail
#Total Duplicate Percentage	89.66316425895221
#Duplication Level	Relative count
1	100.0
2	43.462298070593
3	22.678128323289613
4	13.610928242264647
5	9.359649567022839
6	6.806097128677774
7	5.252696612143617
8	4.047450245606927
9	3.468881349065681
10++	44.516888641312605
>>END_MODULE
>>Overrepresented sequences	fail
#Sequence	Count	Percentage	Possible Source
GGCAACTCCCGGTATGTCGCGAAGCGCGAATCTCCGTGGCCCGTAGGCGG	665981	2.271657305875376	No Hit
CTCGGAGACGCCGGAGGGGACCCTGGGAAGAGTTCTCTTTTCTTCTTAAC	626245	2.136118041682758	No Hit
CGGAGACGCCGGAGGGGACCCTGGGAAGAGTTCTCTTTTCTTCTTAACGG	515732	1.7591588433809966	No Hit
GCAGGTGCACACCACGAAGGGAGGCAACTCCCGGTATGTCGCGAAGCGCG	514682	1.7555772995063679	No Hit
GTGCACACCACGAAGGGAGGCAACTCCCGGTATGTCGCGAAGCGCGAATC	451126	1.5387881542721713	No Hit
GTTTCGACGTGCCGGCACGCCGGCGAGGACTTCGGCCCTCGCAGGCGTAG	414292	1.413147595150194	No Hit
AGCATATGTAGCCAGGCGTCGCCCCGCGTGAGGTTCAGGTTTCGACGTGC	319546	1.0899695418686912	No Hit
GGTGCACACCACGAAGGGAGGCAACTCCCGGTATGTCGCGAAGCGCGAAT	304768	1.0395618700789162	No Hit
GCCAGGCGTCGCCCCGCGTGAGGTTCAGGTTTCGACGTGCCGGCACGCCG	302161	1.0306694082873378	No Hit
CAGGTTTCGACGTGCCGGCACGCCGGCGAGGACTTCGGCCCTCGCAGGCG	268606	0.9162134990367011	No Hit
GGAGACGCCGGAGGGGACCCTGGGAAGAGTTCTCTTTTCTTCTTAACGGG	255024	0.8698853762698364	No Hit
GGCGTCGCCCCGCGTGAGGTTCAGGTTTCGACGTGCCGGCACGCCGGCGA	226153	0.7714065636942105	No Hit
GTGCCGGCACGCCGGCGAGGACTTCGGCCCTCGCAGGCGTAGCCGACCGC	224949	0.7672997267179694	No Hit
CACGAAGGGAGGCAACTCCCGGTATGTCGCGAAGCGCGAATCTCCGTGGC	224259	0.7649461407432133	No Hit
GCCGGAGGGGACCCTGGGAAGAGTTCTCTTTTCTTCTTAACGGGCCATCA	198611	0.6774609623656145	No Hit
CGACGTGCCGGCACGCCGGCGAGGACTTCGGCCCTCGCAGGCGTAGCCGA	178849	0.6100528956509347	No Hit
GGGAAGAGTTCTCTTTTCTTCTTAACGGGCCATCACCCTGGAATCAGGTT	175046	0.5970808848364458	No Hit
GGGAAGCATATGTAGCCAGGCGTCGCCCCGCGTGAGGTTCAGGTTTCGAC	173649	0.5923157259861065	No Hit
GGGACGTATAGCCGCGTCGTTCGGAGCGCGCCCGCGACCGAGGAGAGGGT	170442	0.5813766676947403	No Hit
GGAAGAGTTCTCTTTTCTTCTTAACGGGCCATCACCCTGGAATCAGGTTG	164718	0.561852137086764	No Hit
CGTGCCGGCACGCCGGCGAGGACTTCGGCCCTCGCAGGCGTAGCCGACCG	153630	0.5240310337706842	No Hit
CACATTTCCCCGCGGGCTGCAGGTGCACACCACGAAGGGAGGCAACTCCC	150724	0.5141186847233783	No Hit
GGCTGCAGGTGCACACCACGAAGGGAGGCAACTCCCGGTATGTCGCGAAG	150301	0.5126758341910278	No Hit
GGAAGCTCCCTGTAGCACGGTGCAACTCGCCATCTTGGCGACCGGCACCC	147089	0.5017197209288301	No Hit
GAGACGCCGGAGGGGACCCTGGGAAGAGTTCTCTTTTCTTCTTAACGGGC	141907	0.48404394915899546	No Hit
GACGTATAGCCGCGTCGTTCGGAGCGCGCCCGCGACCGAGGAGAGGGTCT	140942	0.48075233978850335	No Hit
CTCTTTTCTTCTTAACGGGCCATCACCCTGGAATCAGGTTGGCTGGAGGT	137344	0.4684795827781088	No Hit
GCTGCAGGTGCACACCACGAAGGGAGGCAACTCCCGGTATGTCGCGAAGC	134515	0.458829880281609	No Hit
GACGTGCCGGCACGCCGGCGAGGACTTCGGCCCTCGCAGGCGTAGCCGAC	131561	0.44875380351432004	No Hit
GTCGGAAGCGAGGGTCGACGAAGCGGGCTGGCGGGGGGGCCCTCTCGGGG	127079	0.4334657276609046	No Hit
GTTCTCTTTTCTTCTTAACGGGCCATCACCCTGGAATCAGGTTGGCTGGA	119957	0.4091726272084226	No Hit
CCGGTATGTCGCGAAGCGCGAATCTCCGTGGCCCGTAGGCGGCCTTCGGT	110172	0.37579604929104876	No Hit
GAAGAGTTCTCTTTTCTTCTTAACGGGCCATCACCCTGGAATCAGGTTGG	106974	0.3648876899471794	No Hit
GGCGAAGTTAGGGACGTATAGCCGCGTCGTTCGGAGCGCGCCCGCGACCG	99473	0.3393018227056647	No Hit
GCAACTCCCGGTATGTCGCGAAGCGCGAATCTCCGTGGCCCGTAGGCGGC	98753	0.33684590690591926	No Hit
GTCCCGACTTTGCGGAAGGGATGTATTTATTAGATCCAAAGCCAATGCGG	97829	0.33369414829624594	No Hit
GGACGTATAGCCGCGTCGTTCGGAGCGCGCCCGCGACCGAGGAGAGGGTC	97776	0.3335133656054313	No Hit
TCGGAGACGCCGGAGGGGACCCTGGGAAGAGTTCTCTTTTCTTCTTAACG	96172	0.3280421309626651	No Hit
GGGGAAGCTCCCTGTAGCACGGTGCAACTCGCCATCTTGGCGACCGGCAC	95829	0.32687215996361974	No Hit
GAAGCGGGCTGGCGGGGGGGCCCTCTCGGGGGTCCTGCCGCCGGAGCGTG	93374	0.318498169285321	No Hit
TGCAGGTGCACACCACGAAGGGAGGCAACTCCCGGTATGTCGCGAAGCGC	92728	0.31629466705388276	No Hit
CCCGCGTGAGGTTCAGGTTTCGACGTGCCGGCACGCCGGCGAGGACTTCG	88400	0.30153188430207956	No Hit
CATTTCCCCGCGGGCTGCAGGTGCACACCACGAAGGGAGGCAACTCCCGG	87178	0.2973636494308449	No Hit
AGACGCCGGAGGGGACCCTGGGAAGAGTTCTCTTTTCTTCTTAACGGGCC	86278	0.29429375468116314	No Hit
TTCGACGTGCCGGCACGCCGGCGAGGACTTCGGCCCTCGCAGGCGTAGCC	86173	0.29393560029370025	No Hit
GACGCCGGAGGGGACCCTGGGAAGAGTTCTCTTTTCTTCTTAACGGGCCA	85628	0.2920766084730596	No Hit
CGTATAGCCGCGTCGTTCGGAGCGCGCCCGCGACCGAGGAGAGGGTCTCT	83940	0.28631885032032306	No Hit
CCCCGCGTGAGGTTCAGGTTTCGACGTGCCGGCACGCCGGCGAGGACTTC	83691	0.28546951277291105	No Hit
GGCGAATTGTAGCCGAGAGAGGCACCTGCGCTCGGCAGGCGGTCGACCAA	82966	0.28299654200233404	No Hit
ATTTCCCCGCGGGCTGCAGGTGCACACCACGAAGGGAGGCAACTCCCGGT	82946	0.2829283221190078	No Hit
CCGGAGGGGACCCTGGGAAGAGTTCTCTTTTCTTCTTAACGGGCCATCAC	81124	0.2767134907479853	No Hit
GTCGACGAAGCGGGCTGGCGGGGGGGCCCTCTCGGGGGTCCTGCCGCCGG	80299	0.273899420560777	No Hit
CCCGACTTTGCGGAAGGGATGTATTTATTAGATCCAAAGCCAATGCGGGG	79436	0.27095573259524874	No Hit
CAGGTGCACACCACGAAGGGAGGCAACTCCCGGTATGTCGCGAAGCGCGA	78999	0.2694651281445699	No Hit
CGGAGGGGACCCTGGGAAGAGTTCTCTTTTCTTCTTAACGGGCCATCACC	77130	0.2630899800477307	No Hit
CGCAACGACACATTTCCCCGCGGGCTGCAGGTGCACACCACGAAGGGAGG	74010	0.2524476782488338	No Hit
GCATATGTAGCCAGGCGTCGCCCCGCGTGAGGTTCAGGTTTCGACGTGCC	73652	0.2512265423372937	No Hit
CTTTTCTTCTTAACGGGCCATCACCCTGGAATCAGGTTGGCTGGAGGTAG	73482	0.25064667332902046	No Hit
GTTCAGGTTTCGACGTGCCGGCACGCCGGCGAGGACTTCGGCCCTCGCAG	73108	0.2493709615108194	No Hit
AGGCAACTCCCGGTATGTCGCGAAGCGCGAATCTCCGTGGCCCGTAGGCG	71027	0.24227268265072177	No Hit
CTGGAATCAGGTTGGCTGGAGGTAGGGTTGCATGCCCGGTAAAGCGCCAC	70731	0.24126302837749308	No Hit
AGCGAGGGTCGACGAAGCGGGCTGGCGGGGGGGCCCTCTCGGGGGTCCTG	69751	0.2379202540945062	No Hit
GCCCCGCGTGAGGTTCAGGTTTCGACGTGCCGGCACGCCGGCGAGGACTT	63863	0.2178363204432546	No Hit
GCGAGGGTCGACGAAGCGGGCTGGCGGGGGGGCCCTCTCGGGGGTCCTGC	62525	0.21327241024872765	No Hit
CGAAGGGAGGCAACTCCCGGTATGTCGCGAAGCGCGAATCTCCGTGGCCC	62508	0.21321442334790033	No Hit
GCCGCGTCGTTCGGAGCGCGCCCGCGACCGAGGAGAGGGTCTCTTCGACC	62367	0.2127334731704502	No Hit
GTCGCGAAGCGCGAATCTCCGTGGCCCGTAGGCGGCCTTCGGTGACCGCG	61439	0.2095680705841116	No Hit
GGGGACCCTGGGAAGAGTTCTCTTTTCTTCTTAACGGGCCATCACCCTGG	61387	0.2093906988874633	No Hit
GGGAGGCAACTCCCGGTATGTCGCGAAGCGCGAATCTCCGTGGCCCGTAG	61213	0.20879718590252483	No Hit
ACGAAGGGAGGCAACTCCCGGTATGTCGCGAAGCGCGAATCTCCGTGGCC	60986	0.20802289022677176	No Hit
AGCGGGCTGGCGGGGGGGCCCTCTCGGGGGTCCTGCCGCCGGAGCGTGGA	60144	0.2051508331387361	No Hit
GGCGTGTGCCTGTAACCGTAGTGAATCAACGGGGCTTGATCTGGCGAATA	59947	0.20447886728797243	No Hit
CTTCGACCCGCCAGCGCAGGCCTTCGTGGCCGGAGCTCCCGCGTTCCGGT	59444	0.20276313722231692	No Hit
AAGCGAGGGTCGACGAAGCGGGCTGGCGGGGGGGCCCTCTCGGGGGTCCT	59378	0.20253801160734028	No Hit
GCGTGAGGTTCAGGTTTCGACGTGCCGGCACGCCGGCGAGGACTTCGGCC	56550	0.19289172010500677	No Hit
GGCGGTGCTGTTACGGCGACCGGGTGGTGCCCTGACCCGCCTCTCGGGGC	56531	0.19282691121584683	No Hit
AAGCGGGCTGGCGGGGGGGCCCTCTCGGGGGTCCTGCCGCCGGAGCGTGG	56117	0.1914147596309932	No Hit
GGAGGGGACCCTGGGAAGAGTTCTCTTTTCTTCTTAACGGGCCATCACCC	54709	0.18661207984482434	No Hit
AAGCATATGTAGCCAGGCGTCGCCCCGCGTGAGGTTCAGGTTTCGACGTG	54272	0.1851214753941455	No Hit
GCCGGCACGCCGGCGAGGACTTCGGCCCTCGCAGGCGTAGCCGACCGCCG	53266	0.18169001526283451	No Hit
TTTCGACGTGCCGGCACGCCGGCGAGGACTTCGGCCCTCGCAGGCGTAGC	52044	0.17752178039159985	No Hit
CAGGCGTCGCCCCGCGTGAGGTTCAGGTTTCGACGTGCCGGCACGCCGGC	51471	0.17556728073430244	No Hit
GTCTCTTCGACCCGCCAGCGCAGGCCTTCGTGGCCGGAGCTCCCGCGTTC	47640	0.16249976208315692	No Hit
GTCGATTCAGACATTTGGCATTTGCGCTTGGCTGAAAAGCCAATGGCGCG	47336	0.16146281985659772	No Hit
GAAGCATATGTAGCCAGGCGTCGCCCCGCGTGAGGTTCAGGTTTCGACGT	46039	0.1570387604228896	No Hit
CCCTGACCCGCCTCTCGGGGCGAAGTTAGGGACGTATAGCCGCGTCGTTC	45819	0.1562883417063007	No Hit
GTCGCCCCGCGTGAGGTTCAGGTTTCGACGTGCCGGCACGCCGGCGAGGA	44955	0.15334124274660618	No Hit
GCAACAAGTCCCGACTTTGCGGAAGGGATGTATTTATTAGATCCAAAGCC	44271	0.15100812273684802	No Hit
GCGTCGCCCCGCGTGAGGTTCAGGTTTCGACGTGCCGGCACGCCGGCGAG	43045	0.14682624388894813	No Hit
CGTCGCCCCGCGTGAGGTTCAGGTTTCGACGTGCCGGCACGCCGGCGAGG	42314	0.14433280715337324	No Hit
GAAGCTCCCTGTAGCACGGTGCAACTCGCCATCTTGGCGACCGGCACCCA	42231	0.14404969463756925	No Hit
CACCACGAAGGGAGGCAACTCCCGGTATGTCGCGAAGCGCGAATCTCCGT	41930	0.143022985393509	No Hit
CCTGACCCGCCTCTCGGGGCGAAGTTAGGGACGTATAGCCGCGTCGTTCG	40401	0.13780757531321625	No Hit
GTGAGGTTCAGGTTTCGACGTGCCGGCACGCCGGCGAGGACTTCGGCCCT	40375	0.1377188894648921	No Hit
CTCTTCGACCCGCCAGCGCAGGCCTTCGTGGCCGGAGCTCCCGCGTTCCG	40141	0.13692071682997484	No Hit
GGCGACCGGGTGGTGCCCTGACCCGCCTCTCGGGGCGAAGTTAGGGACGT	39580	0.1350071491026732	No Hit
GCCCTGACCCGCCTCTCGGGGCGAAGTTAGGGACGTATAGCCGCGTCGTT	39420	0.13446139003606308	No Hit
GTATAGCCGCGTCGTTCGGAGCGCGCCCGCGACCGAGGAGAGGGTCTCTT	39076	0.13328800804285137	No Hit
CTGGGAAGAGTTCTCTTTTCTTCTTAACGGGCCATCACCCTGGAATCAGG	38965	0.1329093876903906	No Hit
CCCGGTATGTCGCGAAGCGCGAATCTCCGTGGCCCGTAGGCGGCCTTCGG	38771	0.13224765482212586	No Hit
GGGACCCTGGGAAGAGTTCTCTTTTCTTCTTAACGGGCCATCACCCTGGA	38688	0.13196454230632187	No Hit
CCCCGCGGGCTGCAGGTGCACACCACGAAGGGAGGCAACTCCCGGTATGT	38265	0.1305216917739714	No Hit
GTGGGTTGCGGGCGGTGCTGTTACGGCGACCGGGTGGTGCCCTGACCCGC	38072	0.129863369899873	No Hit
CGGTATGTCGCGAAGCGCGAATCTCCGTGGCCCGTAGGCGGCCTTCGGTG	36697	0.12517325292119247	No Hit
CAACTCCCGGTATGTCGCGAAGCGCGAATCTCCGTGGCCCGTAGGCGGCC	35944	0.12260477431395868	No Hit
CCGCGTGAGGTTCAGGTTTCGACGTGCCGGCACGCCGGCGAGGACTTCGG	35902	0.12246151255897353	No Hit
GCACACCACGAAGGGAGGCAACTCCCGGTATGTCGCGAAGCGCGAATCTC	35216	0.12012157056088273	No Hit
CGGAAGCGAGGGTCGACGAAGCGGGCTGGCGGGGGGGCCCTCTCGGGGGT	34644	0.11817048189775162	No Hit
GAGGCAACTCCCGGTATGTCGCGAAGCGCGAATCTCCGTGGCCCGTAGGC	34593	0.11799652119526965	No Hit
GACACATTTCCCCGCGGGCTGCAGGTGCACACCACGAAGGGAGGCAACTC	34371	0.11723928049034815	No Hit
GCGAACTCGGAGACGCCGGAGGGGACCCTGGGAAGAGTTCTCTTTTCTTC	34292	0.11696981195120941	No Hit
GCTCCCTGTAGCACGGTGCAACTCGCCATCTTGGCGACCGGCACCCACCA	34142	0.11645816282626245	No Hit
GTCGGGCTGCGGTCGGAAGCGAGGGTCGACGAAGCGGGCTGGCGGGGGGG	33856	0.11548261849469689	No Hit
AAGGGAGGCAACTCCCGGTATGTCGCGAAGCGCGAATCTCCGTGGCCCGT	33658	0.1148072416497669	No Hit
CTCCGGCGCACAGCCGGCGAATTGTAGCCGAGAGAGGCACCTGCGCTCGG	33054	0.11274700117331377	No Hit
GCGGGCTGGCGGGGGGGCCCTCTCGGGGGTCCTGCCGCCGGAGCGTGGAG	32709	0.11157020818593574	No Hit
TCGACGTGCCGGCACGCCGGCGAGGACTTCGGCCCTCGCAGGCGTAGCCG	31819	0.10853442337791708	No Hit
TCTTTTCTTCTTAACGGGCCATCACCCTGGAATCAGGTTGGCTGGAGGTA	31135	0.1062013033681589	No Hit
CATGCAACAAGTCCCGACTTTGCGGAAGGGATGTATTTATTAGATCCAAA	30977	0.10566236628988142	No Hit
AGCCAGGCGTCGCCCCGCGTGAGGTTCAGGTTTCGACGTGCCGGCACGCC	30700	0.1047175209058127	No Hit
CGGCGACCGGGTGGTGCCCTGACCCGCCTCTCGGGGCGAAGTTAGGGACG	30637	0.10450262827333497	No Hit
GGTTTCGACGTGCCGGCACGCCGGCGAGGACTTCGGCCCTCGCAGGCGTA	30102	0.10267774639435745	No Hit
CTTTGCGGAAGGGATGTATTTATTAGATCCAAAGCCAATGCGGGGGGCAA	29778	0.10157258428447201	No Hit
GGGCGGTGCTGTTACGGCGACCGGGTGGTGCCCTGACCCGCCTCTCGGGG	29776	0.10156576229613937	No Hit
TTCCCCGCGGGCTGCAGGTGCACACCACGAAGGGAGGCAACTCCCGGTAT	29539	0.10075735667872317	No Hit
GACGAAGCGGGCTGGCGGGGGGGCCCTCTCGGGGGTCCTGCCGCCGGAGC	29348	0.10010585679295736	No Hit
GTAATTCTAGAGCTAATACATGCAACAAGTCCCGACTTTGCGGAAGGGAT	29318	0.10000352696796797	No Hit
>>END_MODULE
>>Kmer Content	fail
#Sequence	Count	Obs/Exp Overall	Obs/Exp Max	Max Obs/Exp Position
TCTCT	14492210	4.970539	16.222313	30-34
TTCTC	13255840	4.5464897	19.700197	130-134
TTTCT	9865705	4.4832053	21.29947	35-39
TTCTT	9210730	4.1855693	27.822832	40-44
ATCTC	11314355	4.080704	11.108058	120-124
GAATC	11301075	3.908496	14.7125635	60-64
ATCAA	7387585	3.9036622	13.496103	85-89
CTCTT	10564535	3.6234245	11.052607	30-34
TCAAA	6686375	3.5331368	13.3038435	85-89
CATTT	7206740	3.443782	11.65888	3
CTTCT	9687875	3.3227482	15.280588	110-114
CTTCG	13952035	3.2935407	14.329501	70-74
AAGAT	6532195	3.1475818	11.984081	110-114
TATGT	7208205	3.1410306	27.365574	5
AGGTT	10337050	3.1002605	11.671005	2
ATTTC	6480605	3.0967948	11.1016245	4
AATCT	6053405	3.041817	12.297866	50-54
GCCAA	11621185	3.0335333	10.202863	80-84
GCGAA	12610675	3.001821	10.352222	40-44
TATCA	5934290	2.9819617	13.22675	90-94
TTGAA	6383630	2.925157	15.371243	135-137
GTTCT	9268750	2.8989332	15.721526	130-134
AATCA	5475620	2.893364	16.365429	60-64
CCAAT	7570905	2.8713722	11.265639	100-104
CATCA	7516695	2.8508127	12.821289	50-54
TGGCC	17410290	2.8287075	10.890247	75-79
AATCC	7322485	2.777156	10.368426	105-109
CGAAG	11606580	2.7628083	13.919739	3
CAACT	7238010	2.7451172	36.32366	3
GGCAA	11482130	2.7331843	23.420782	1
TCTTC	7939175	2.722979	11.109306	35-39
GGTTG	13783120	2.7056355	9.885731	85-89
TTCGG	12407555	2.6709135	7.5406857	70-74
TCACC	9802925	2.6685135	9.976345	55-59
AACTC	7006625	2.6573615	38.089497	4
GACTT	8030590	2.6411974	6.8060274	20-24
GACCG	15289170	2.612176	6.5749607	80-84
CTGGA	11482330	2.5992022	9.944864	60-64
AAGCG	10903985	2.5955641	10.173627	100-104
CCGGT	15767000	2.561717	15.019526	9
CCATC	9164300	2.4946697	15.816875	50-54
GTAAA	5173505	2.492888	15.040603	95-99
CAAGA	6779155	2.465482	9.714812	115-119
CAAAC	6175645	2.4629776	11.633084	90-94
CTTAA	4889855	2.4571369	15.609432	40-44
TTTTC	5405805	2.456523	19.294922	35-39
GGCCA	14360845	2.4535704	6.5696516	75-79
TCTTT	5375895	2.4429314	14.237716	30-34
CAGGT	10781980	2.4406672	16.369726	2
GCTGG	16416200	2.4322202	8.740802	75-79
ACACA	6092895	2.4299753	6.072088	8
CGGTA	10686145	2.4189734	9.924197	95-99
TAAAG	4971350	2.3954785	14.927948	95-99
ACGCT	9613340	2.3863614	8.779325	105-109
CGACC	12712480	2.3817744	5.157406	50-54
CGTAT	7236600	2.380061	9.6367035	85-89
TCTTA	4948550	2.3646934	21.975544	40-44
AGATC	6778785	2.3444543	10.243999	115-119
AAAAT	3177200	2.3390648	10.823682	125-129
CTTTT	5129705	2.331057	16.369799	35-39
TTAAC	4638275	2.3307183	15.3790045	40-44
GCTTC	9872150	2.3304362	8.688004	110-114
AAAGC	6389985	2.3239465	13.16127	100-104
CCTTC	8973310	2.322897	10.599978	70-74
ACCCT	8373560	2.2794175	12.903774	55-59
AGCGC	13207270	2.2564805	8.3028345	100-104
CACAC	7859995	2.2499478	20.80043	8
TGGAA	7081545	2.2333977	14.079364	60-64
TCTCA	6164520	2.2233331	8.262368	70-74
CGCGA	12940780	2.2109501	9.107159	40-44
TGACC	8875275	2.2031484	6.954445	80-84
CGGTG	14850920	2.2003086	7.928727	125-129
ACTTC	6083245	2.19402	8.195209	25-29
ATGTC	6663515	2.1915777	8.108483	30-34
CAATC	5761875	2.1852725	14.61199	100-104
CCGCG	17793075	2.1819336	5.740732	85-89
CGAAT	6263270	2.1661625	13.878036	45-49
CGCTT	9162520	2.16292	7.3533616	105-109
ATCAC	5687110	2.1569166	11.924064	50-54
TTCGA	6551425	2.1547122	18.970009	3
GAAGC	9047600	2.1536736	8.686165	3
GCATT	6531685	2.1482196	7.5110745	65-69
GCAAC	8226540	2.1474128	27.494728	2
GGAGG	15008215	2.132278	7.552735	8
GGTGC	14343945	2.125195	11.880225	4
CGTAG	9387805	2.1250744	10.37824	60-64
GAAGA	6344260	2.104047	12.375252	25-29
GAGGA	9653285	2.0954134	5.481608	25-29
GGAAT	6636225	2.0929513	18.38943	60-64
ACTCC	7669785	2.0878386	25.881788	5
TGCAT	6329960	2.081874	10.821871	85-89
GTTGC	9665980	2.080748	11.797798	85-89
GGGTT	10581970	2.0772476	8.10653	85-89
TGAAA	4291075	2.067683	7.718497	120-124
GCGTA	9130295	2.066783	8.206182	80-84
TTGCA	6252320	2.0563388	15.417014	85-89
TGGAG	9949185	2.0537412	9.660387	75-79
AGGCG	13125975	2.0450227	6.6036897	4
ACGAA	5576900	2.028239	16.412178	10-14
CTCTA	5585630	2.0145473	15.641313	135-137
TTGTA	4598120	2.003666	9.230325	125-129
GTATC	6081060	2.0000126	12.825364	85-89
ATCAG	5726650	1.9805715	12.374932	65-69
ACGTG	8710830	1.9718305	13.040044	7
CTGGC	12130690	1.9709134	7.606614	95-99
TGGTG	9987100	1.9604744	10.6391735	115-119
TAGCC	7882405	1.9566839	17.89865	9
TCTAC	5412665	1.9521649	25.234682	135-137
CGTTC	8182420	1.9315559	10.115067	130-134
CCCTG	10820180	1.9278286	6.399397	15-19
AAACG	5291440	1.9244213	13.904309	90-94
GTAGG	9316170	1.9230723	10.509899	80-84
GCCCT	10710025	1.9082023	5.2482686	35-39
TCCGC	10700495	1.9065042	7.895741	100-104
GGCTG	12789800	1.8949335	6.703226	70-74
CTTGA	5761515	1.8949169	13.049152	135-137
GCCGG	16823925	1.8813344	8.831661	8
AATAT	2686535	1.8808485	5.933278	70-74
AGGGA	8591625	1.8649617	7.8242135	15-19
GCCAT	7499360	1.8615991	10.928287	50-54
CAGGC	10894625	1.8613617	7.534405	3
TGAAT	4053575	1.857461	8.820016	135-137
TCGAC	7471100	1.8545839	14.618744	4
TTCTG	5928115	1.8541024	14.94377	110-114
GATCT	5629975	1.8516543	12.552953	115-119
TGTTA	4235530	1.8456645	8.833166	105-109
GAAAA	3621335	1.8349448	5.4726453	120-124
ACCGC	9742070	1.8252468	6.393483	75-79
CACCA	6374365	1.8246816	18.593513	6
GTATG	6078685	1.8231031	11.677998	30-34
GCCTT	7670115	1.8106203	7.652108	70-74
GTGGC	12163160	1.8020906	7.476039	115-119
GGCGA	11498360	1.7914411	5.4106264	1
AACGT	5171855	1.7886947	6.8131094	80-84
CAACG	6835730	1.7843632	7.513671	125-129
CGCGT	10976715	1.7834234	5.05345	85-89
GCAGG	11399180	1.7759888	11.469221	1
CCAAC	6191960	1.7724676	6.6671133	85-89
AAGAG	5341665	1.7715406	14.346381	25-29
TCAGG	7792100	1.7638619	9.788205	65-69
TAACG	5098030	1.7631623	12.095276	45-49
CGCCG	14341030	1.7586155	11.19148	9
TGTAG	5806000	1.7413201	16.553078	7
TCTCC	6726410	1.7412483	7.6760645	50-54
CGGAG	11036545	1.7194904	18.509617	3
CTCCC	8770465	1.7135957	22.365343	6
GGTAT	5695970	1.7083201	8.645937	30-34
CACGC	9095790	1.7041616	8.84064	105-109
CTGTT	5422860	1.6960765	6.7858624	135-137
CGCCA	9009335	1.6879638	7.009736	105-109
ATATT	2524610	1.6808121	5.8363147	70-74
GAGGT	8141825	1.6806602	6.535274	75-79
CCCTC	8589070	1.6781545	5.339493	35-39
AGGTA	5319775	1.6777655	9.831404	75-79
GACGT	7347010	1.6631088	12.9231415	6
GGTAA	5269410	1.6618812	14.865281	95-99
AACGC	6311730	1.6475809	7.09899	95-99
AGGGT	7976235	1.6464787	6.8401256	80-84
TCTTG	5247690	1.6412897	7.1981854	120-124
ATCCG	6504515	1.6146442	6.141295	105-109
CTCAC	5894510	1.6045803	5.44379	110-114
GTAGC	7046045	1.5949808	12.308454	8
AGTTC	4847010	1.5941433	10.360254	25-29
GACCC	8457410	1.5845566	9.052824	15-19
CGGCC	12878250	1.5792373	5.1063046	70-74
AAGTT	3425780	1.5697875	7.8700376	5
GGTGA	7595825	1.5679532	7.0958366	75-79
CCACG	8341290	1.5628004	11.992673	8
CTTCC	6002560	1.5538671	6.0082927	60-64
AAATC	2925615	1.5459195	9.045277	125-129
AGAGT	4901070	1.5457133	14.588521	25-29
CCCGC	11461345	1.5412673	8.029258	9
CGCAT	6201160	1.5393412	5.635799	65-69
TCCCG	8570455	1.5269955	17.10175	7
GTTCA	4613350	1.5172945	5.6699214	1
GGCGT	10203770	1.5117878	6.551564	1
GGAAG	6958655	1.5104971	12.928254	2
TTCAG	4563375	1.5008581	6.391335	20-24
CCGTA	5956630	1.4786403	7.0509167	60-64
TACGG	6519960	1.4758934	14.298712	135-137
GCAAG	6140945	1.4617789	6.567207	115-119
CCTGG	8917680	1.4488851	6.22686	20-24
ACGCC	7691715	1.4410981	16.693136	8
CATGC	5792540	1.4379076	8.926612	90-94
GTGCC	8802030	1.430095	9.611948	9
AGGAC	5979600	1.4233726	5.515407	25-29
ACCAC	4966105	1.4215629	18.474253	7
GCATG	6263075	1.4177434	7.235873	85-89
TCTGG	6553735	1.4107903	7.820902	110-114
AATGG	4467595	1.4090029	6.284333	135-137
AGGCA	5913765	1.4077014	6.185102	15-19
GAGGG	9842845	1.3984128	7.366574	10-14
TGCCC	7819515	1.3932008	8.308515	90-94
GCGTC	8570230	1.3924336	6.9777546	6
CTTGT	4450480	1.3919508	9.3413315	120-124
AAGGG	6408860	1.3911545	7.5460978	5
ACACC	4859210	1.3909638	20.572453	9
ATGCC	5564375	1.3812691	10.662571	90-94
CCGGA	8071205	1.3789766	12.508323	9
GGAGA	6345380	1.3773751	19.631485	4
TTGGC	6385015	1.3744708	9.222658	70-74
CGGCA	8040420	1.373717	5.381669	5
GTGAC	6057075	1.3711122	8.794578	75-79
TAATA	1955800	1.3692595	7.2347875	70-74
GAAGG	6241370	1.354798	7.660234	4
GGCCT	8287035	1.3464221	5.3500724	65-69
GCGTT	6247125	1.344788	7.7108135	125-129
AACGG	5638215	1.34211	10.052215	45-49
GTGCA	5921625	1.340451	16.334398	5
GAGTT	4468390	1.3401476	9.397674	25-29
GTCGC	8245895	1.3397379	9.484509	8
TCGCA	5390995	1.3382303	5.368664	35-39
TTAAT	2006755	1.3360392	6.83417	70-74
TGGCT	6166580	1.3274494	10.283057	70-74
GCACA	5082050	1.3265917	18.949768	7
GACGA	5565305	1.3247546	5.2203593	130-134
GGTGG	9798125	1.3237966	8.490432	115-119
CTCCG	7395655	1.3176817	6.889106	50-54
AGACG	5524445	1.3150285	20.918356	6
TCCGG	8052000	1.3082352	7.498159	120-124
ATGTA	2854655	1.3080823	21.758398	6
TAGAC	3769240	1.303598	7.769788	125-129
ATTTT	2058815	1.3034841	6.133108	135-137
GGTAG	6266855	1.2936231	7.7071695	80-84
GTTTC	4134225	1.2930375	19.008713	1
ATATG	2813075	1.2890292	21.195177	4
TCGGA	5689145	1.2878256	24.30259	2
TCCGT	5418220	1.279034	6.097755	55-59
CGTCC	7174580	1.278293	8.347504	120-124
GTTAC	3878535	1.2756196	6.3803873	110-114
GTAGA	4042600	1.2749666	5.9909244	105-109
GGGAA	5818925	1.263099	12.603733	1
CGACT	5078035	1.2605429	5.3937383	130-134
CTGGT	5852600	1.2598605	6.9866004	110-114
TTACG	3809895	1.2530444	6.759259	110-114
TGTCG	5793930	1.2472309	5.2716885	15-19
TGGGA	6007525	1.2400917	9.772908	20-24
GCGAC	7204355	1.2308741	5.11005	115-119
TATAG	2674465	1.2255142	11.409268	7
TAGGC	5393905	1.2209935	5.3568163	65-69
TAGGG	5906200	1.2191759	9.567554	80-84
CCCGG	9886295	1.2123389	11.39814	8
CACCC	5850945	1.202121	8.803668	55-59
TGCAC	4836695	1.200634	17.684156	6
ACGGC	6944020	1.1863954	8.345361	135-137
TCGGT	5457020	1.1747059	5.267998	75-79
TTTCG	3727120	1.1657099	18.027624	2
GACTA	3366775	1.1644049	7.8633466	115-119
ACTTG	3499835	1.1510681	8.296484	130-134
GTTGG	5846090	1.1475914	7.0345187	70-74
ACATT	2249515	1.1303741	11.124445	2
GTATA	2465990	1.1299853	11.2843485	6
CTACG	4475790	1.1110449	12.197602	135-137
GAGGC	7103320	1.1066952	5.313821	9
GAAGT	3509000	1.1066784	6.7348886	4
TGCCG	6794125	1.103864	5.0859895	2
GGGAC	7055155	1.0991911	5.794287	15-19
CACGA	4187500	1.093083	16.4519	9
GGCAC	6345100	1.084069	5.4331665	6
ACGAC	4139685	1.0806017	5.2997165	130-134
CACAT	2789295	1.0578793	8.897096	1
GGTTT	3662360	1.0445427	10.7523365	3
GCCAC	5520495	1.0343045	6.8842745	105-109
TAAAT	1471265	1.0300356	5.2320175	3
CTCGG	6247445	1.0150431	15.228875	1
TGCGT	4710120	1.0139245	7.443445	125-129
ATCTT	2120175	1.0131378	5.084968	30-34
CATAT	1997770	1.003873	23.317207	3
GTCCG	6177565	1.0036894	8.077747	120-124
AGGTG	4811490	0.99320227	14.823744	3
AGTTA	2156735	0.9882759	7.1238866	6
AGCCA	3729455	0.97351736	5.315391	10-14
CGTGC	5921670	0.96211344	9.479504	8
AGCTC	3858020	0.95769316	5.753054	4
AATTG	2087855	0.9567133	7.464275	5
ATAGC	2752945	0.95211065	9.1378145	8
GAGCG	6095480	0.9496739	5.0547853	135-137
TCCCT	3628705	0.9393533	5.851057	7
AAGCT	2704815	0.93546486	7.9350376	3
GTGCG	6301090	0.9335679	8.355254	125-129
AAGCA	2560745	0.9313066	9.211205	4
GCACG	5369575	0.91739935	5.353402	7
GGGAG	6305075	0.89578754	5.537968	15-19
GGACC	5236130	0.8946	7.374715	15-19
TCGCC	5014390	0.8934124	7.6503177	9
ACGTA	2542770	0.8794213	8.36268	4
ACTTT	1833475	0.8761366	6.6576447	7
GCCAG	5119700	0.8747078	7.95999	1
TCGCG	5377720	0.873736	6.159582	35-39
CGACG	5047740	0.8624134	9.967062	5
CTGCA	3449065	0.8561765	5.443786	3
GAGAC	3533225	0.84104216	21.104902	5
CGTCG	4995280	0.8115998	7.08876	7
ATTGT	1795985	0.78261423	6.1630626	6
AGCAT	2200235	0.760955	15.993277	1
TTCCC	2889750	0.7480621	6.093291	6
ACGGG	4796950	0.7473634	7.135731	45-49
TTTCC	2101795	0.7208739	7.9631147	5
GAATT	1560080	0.714872	6.8722024	4
CTGGG	4540635	0.6727393	6.3504643	20-24
CCAGG	3877035	0.6623968	7.3667502	2
CCTGT	2688140	0.6345668	7.9456716	9
GTCGA	2725725	0.6170098	5.4767566	1
GCATA	1632885	0.564736	15.82212	2
GACGC	3274805	0.559505	15.095245	7
CCCCG	3915375	0.526521	7.136438	8
>>END_MODULE
