# Supplementary material for: Freshwater sponge hosts and their green algae symbionts: a tractable model to understand intracellular symbiosis
Source: PeerJ. 2021 Feb 11;9:e10654. doi: 10.7717/peerj.10654 (PMC7882143; doi:10.7717/peerj.10654)
Supplement: Supplemental Information 26 [file peerj-09-10654-s026.zip › EmApo2_Clean_Data1.fq_fastqc/fastqc_data.txt]

##FastQC	0.10.1
>>Basic Statistics	pass
#Measure	Value	
Filename	EmApo2_Clean_Data1.fq.gz	
File type	Conventional base calls	
Encoding	Sanger / Illumina 1.9	
Total Sequences	33150512	
Filtered Sequences	0	
Sequence length	100-141	
%GC	58	
>>END_MODULE
>>Per base sequence quality	pass
#Base	Mean	Median	Lower Quartile	Upper Quartile	10th Percentile	90th Percentile
1	36.85611003534425	37.0	37.0	37.0	37.0	37.0
2	36.75899352625383	37.0	37.0	37.0	37.0	37.0
3	36.81695516497604	37.0	37.0	37.0	37.0	37.0
4	36.81092050704979	37.0	37.0	37.0	37.0	37.0
5	36.80917911614759	37.0	37.0	37.0	37.0	37.0
6	36.797216103328964	37.0	37.0	37.0	37.0	37.0
7	36.7708233284602	37.0	37.0	37.0	37.0	37.0
8	36.78441702499195	37.0	37.0	37.0	37.0	37.0
9	36.78570303831205	37.0	37.0	37.0	37.0	37.0
10-14	36.78478507963919	37.0	37.0	37.0	37.0	37.0
15-19	36.7643499925431	37.0	37.0	37.0	37.0	37.0
20-24	36.70088658660838	37.0	37.0	37.0	37.0	37.0
25-29	36.74481635758748	37.0	37.0	37.0	37.0	37.0
30-34	36.73278588276404	37.0	37.0	37.0	37.0	37.0
35-39	36.72115443646843	37.0	37.0	37.0	37.0	37.0
40-44	36.69203307629155	37.0	37.0	37.0	37.0	37.0
45-49	36.70868418563188	37.0	37.0	37.0	37.0	37.0
50-54	36.599162957121145	37.0	37.0	37.0	37.0	37.0
55-59	36.583076267419344	37.0	37.0	37.0	37.0	37.0
60-64	36.56248079667669	37.0	37.0	37.0	37.0	37.0
65-69	36.51472722955229	37.0	37.0	37.0	37.0	37.0
70-74	36.469619932265296	37.0	37.0	37.0	37.0	37.0
75-79	36.34494539330192	37.0	37.0	37.0	37.0	37.0
80-84	36.33648394932784	37.0	37.0	37.0	37.0	37.0
85-89	36.29823039837213	37.0	37.0	37.0	37.0	37.0
90-94	36.242346531480415	37.0	37.0	37.0	37.0	37.0
95-99	36.231579747546576	37.0	37.0	37.0	37.0	37.0
100-104	36.17101391747317	37.0	37.0	37.0	37.0	37.0
105-109	36.05907356951431	37.0	37.0	37.0	37.0	37.0
110-114	36.050890613121695	37.0	37.0	37.0	37.0	37.0
115-119	36.01256291478326	37.0	37.0	37.0	37.0	37.0
120-124	36.0233524211543	37.0	37.0	37.0	37.0	37.0
125-129	35.99604115873657	37.0	37.0	37.0	37.0	37.0
130-134	35.86236220647292	37.0	37.0	37.0	37.0	37.0
135-139	35.90714864227529	37.0	37.0	37.0	37.0	37.0
140-141	35.87039807068069	37.0	37.0	37.0	37.0	37.0
>>END_MODULE
>>Per sequence quality scores	pass
#Quality	Count
13	6.0
14	40.0
15	76.0
16	135.0
17	174.0
18	215.0
19	281.0
20	527.0
21	1002.0
22	2310.0
23	4808.0
24	9209.0
25	18415.0
26	35219.0
27	65839.0
28	108103.0
29	165298.0
30	229383.0
31	313389.0
32	406510.0
33	535471.0
34	725469.0
35	1224520.0
36	2.1290029E7
37	8014084.0
>>END_MODULE
>>Per base sequence content	fail
#Base	G	A	T	C
1	54.670745356813796	13.533821136759517	4.115206425771041	27.680227080655644
2	23.626135849726847	15.83794844556247	32.82807819076822	27.70783751394247
3	26.81732638096208	16.982087637138154	14.594100386745158	41.60648559515461
4	30.591989046805672	27.739411686914515	12.765636922892776	28.902962343387035
5	27.29372927935472	27.348398118255307	19.96797515525552	25.38989744713445
6	20.15024081679342	35.326480025406546	19.628137266778868	24.89514189102117
7	19.400107606181166	26.04571537235986	37.76454493372531	16.789632087733665
8	22.89049851721738	24.29744519767569	28.96737938571684	23.844676899390084
9	23.181343322842192	23.65909461669853	23.139000085428545	30.020561975030734
10-14	25.44294127877049	25.969479155790765	18.950601051960838	29.636978513477903
15-19	24.611450345020312	20.845387244697758	21.27379691752574	33.269365492756194
20-24	24.976497497233225	24.19289270705683	19.19768720314184	31.632922592568104
25-29	26.113206335998672	20.64948318143623	23.69836761495569	29.538942867609407
30-34	29.32640014730391	20.98110822541745	20.616738589135515	29.07575303814312
35-39	33.781303287261444	19.811795365332518	17.343008759563048	29.063892587842986
40-44	31.659433193671337	22.829318593933028	18.942910444339443	26.568337768056193
45-49	26.98381370399347	22.59915382302391	16.539672750755706	33.87735972222691
50-54	31.02691264617572	21.579673942894154	19.869091614633284	27.524321796296842
55-59	28.19503602236973	22.4266690058965	16.96211811147894	32.41617686025483
60-64	29.874331352710332	22.91458846849786	16.370365561774733	30.840714617017078
65-69	30.902177921113257	21.11444010276523	17.712060676468585	30.271321299652925
70-74	32.48465363068902	19.169589296237717	20.350887491571772	27.994869581501487
75-79	24.393076040575178	17.790914360538384	22.365895887218876	35.450113711667555
80-84	30.172543338093842	18.30539992866475	19.357213547712323	32.16484318552908
85-89	28.95341646608656	21.709070436076523	17.1665077148733	32.17100538296362
90-94	27.933264499806214	22.627180539474022	19.06731214287128	30.372242817848484
95-99	23.432708972941352	19.762515885124188	21.91840898264256	34.886366159291896
100-104	24.49532024555154	21.20674353744772	18.713648594622548	35.5842876223782
105-109	25.84022053482093	23.443303503396212	17.54906114980169	33.16741481198117
110-114	23.052964252922433	21.586894994322744	23.011176080532607	32.348964672222216
115-119	31.181027889179898	21.078252411086073	20.409831690629208	27.33088800910482
120-124	28.514594012826596	19.967799819321783	21.325877810738195	30.19172835711343
125-129	24.849031643561574	20.55100363780425	21.235402674851205	33.36456204378297
130-134	25.95674766239012	26.804298926903964	20.62279397812228	26.616159432583636
135-139	27.362043248289545	28.757056666358178	18.90414707887153	24.97675300648074
140-141	25.14063153731994	30.546715063507555	20.527949028874676	23.78470437029783
>>END_MODULE
>>Per base GC content	fail
#Base	%GC
1	82.35097243746944
2	51.333973363669315
3	68.4238119761167
4	59.49495139019271
5	52.68362672648917
6	45.04538270781459
7	36.18973969391484
8	46.73517541660747
9	53.20190529787293
10-14	55.0799197922484
15-19	57.8808158377765
20-24	56.60942008980133
25-29	55.65214920360808
30-34	58.40215318544703
35-39	62.84519587510443
40-44	58.22777096172753
45-49	60.86117342622038
50-54	58.55123444247256
55-59	60.61121288262456
60-64	60.71504596972741
65-69	61.17349922076618
70-74	60.479523212190514
75-79	59.84318975224274
80-84	62.337386523622925
85-89	61.12442184905017
90-94	58.3055073176547
95-99	58.31907513223326
100-104	60.07960786792973
105-109	59.007635346802104
110-114	55.40192892514465
115-119	58.51191589828472
120-124	58.706322369940025
125-129	58.21359368734454
130-134	52.57290709497375
135-139	52.338796254770294
140-141	48.925335907617765
>>END_MODULE
>>Per sequence GC content	fail
#GC Content	Count
0	0.0
1	0.0
2	0.0
3	0.0
4	0.0
5	0.5
6	0.5
7	1.5
8	2.5
9	2.0
10	3.5
11	4.0
12	7.0
13	12.0
14	16.0
15	20.0
16	53.0
17	138.0
18	246.0
19	305.0
20	442.5
21	697.5
22	1385.0
23	3027.5
24	3646.0
25	4226.5
26	6378.5
27	10602.5
28	15288.5
29	23118.0
30	41572.5
31	53653.5
32	63403.5
33	79260.0
34	147178.0
35	196283.0
36	192543.5
37	194317.0
38	180257.5
39	193874.5
40	231865.5
41	276773.5
42	363331.5
43	422586.0
44	429269.5
45	478987.0
46	517569.0
47	512220.0
48	528087.0
49	584827.0
50	658058.5
51	668756.5
52	646973.5
53	665937.0
54	768178.0
55	827161.5
56	797864.0
57	718363.5
58	669253.0
59	1444826.5
60	2421322.5
61	2296208.5
62	2125956.5
63	1781130.5
64	1079891.5
65	797627.5
66	690498.0
67	447024.5
68	229968.5
69	560121.0
70	1046527.5
71	1882889.5
72	2038417.0
73	973606.5
74	529441.5
75	428518.5
76	142057.0
77	44522.5
78	7871.0
79	3472.5
80	372.5
81	118.5
82	38.0
83	20.0
84	12.5
85	9.0
86	6.0
87	4.0
88	1.5
89	1.0
90	0.5
91	0.0
92	0.5
93	0.5
94	0.0
95	0.0
96	0.0
97	0.0
98	0.0
99	0.0
100	0.0
>>END_MODULE
>>Per base N content	pass
#Base	N-Count
1	0.0
2	0.0
3	0.0
4	0.0
5	0.0
6	0.0
7	0.0
8	6.033089323024634E-6
9	0.0
10-14	1.2066178646049268E-6
15-19	0.0
20-24	0.0
25-29	0.0
30-34	0.0
35-39	0.0
40-44	0.0
45-49	0.0
50-54	0.0
55-59	0.0
60-64	0.0
65-69	0.0
70-74	0.0
75-79	0.0
80-84	0.0
85-89	0.0
90-94	0.0
95-99	0.0
100-104	0.0
105-109	0.0
110-114	0.0
115-119	0.0
120-124	0.0
125-129	0.0
130-134	0.0
135-139	0.0
140-141	0.0
>>END_MODULE
>>Sequence Length Distribution	warn
#Length	Count
100	56999.0
101	62736.0
102	48622.0
103	56193.0
104	65445.0
105	58602.0
106	69212.0
107	65002.0
108	80734.0
109	82823.0
110	95391.0
111	102446.0
112	113220.0
113	117100.0
114	145887.0
115	134459.0
116	126627.0
117	127361.0
118	143502.0
119	161247.0
120	143799.0
121	143683.0
122	161018.0
123	211144.0
124	169894.0
125	184348.0
126	227546.0
127	192389.0
128	215154.0
129	241941.0
130	236462.0
131	229039.0
132	256021.0
133	303159.0
134	442580.0
135	285513.0
136	333859.0
137	0.0
138	0.0
139	0.0
140	0.0
141	2.7259355E7
>>END_MODULE
>>Sequence Duplication Levels	fail
#Total Duplicate Percentage	91.50727961462881
#Duplication Level	Relative count
1	100.0
2	44.86598770952944
3	24.351576700037505
4	15.834799919217565
5	11.318196243616745
6	8.715847782810652
7	6.976140330630969
8	5.703816970081648
9	4.862814113845532
10++	65.87951876749084
>>END_MODULE
>>Overrepresented sequences	fail
#Sequence	Count	Percentage	Possible Source
GTCCCATTCAAGTCGTCTACAAGAGATCTTGCCCCGCGGATTGGCCAGCG	1518612	4.5809609215085425	No Hit
GCGAGAAAATGAACCGCTCCCTCGGATTTTCAAGGGCCGTAGAGAACGCA	1064870	3.2122279137046212	No Hit
AGAAAATGAACCGCTCCCTCGGATTTTCAAGGGCCGTAGAGAACGCACCG	644241	1.9433817492773564	No Hit
GAGAAAATGAACCGCTCCCTCGGATTTTCAAGGGCCGTAGAGAACGCACC	637129	1.921928083644681	No Hit
GCCGTTAGTCGCCTGCCGAATAGCCGCCGACCACGAGGGACGGCGACCAA	511704	1.5435779694744987	No Hit
GCCACCTACAGCCAACAGTCTGAAGCGCAGTCGCGAACCCCGCGCACGGC	509951	1.5382899666828675	No Hit
GTCGTCTACAAGAGATCTTGCCCCGCGGATTGGCCAGCGTTTGATACGCG	485362	1.4641161500009412	No Hit
GGCGAGAAAATGAACCGCTCCCTCGGATTTTCAAGGGCCGTAGAGAACGC	413504	1.2473532837139891	No Hit
AAGAGATCTTGCCCCGCGGATTGGCCAGCGTTTGATACGCGCGGTCACCG	390263	1.1772457692357814	No Hit
CTGCGCTGGCGGGTCGAAGAGACCCTCTCCTCGGTCGCGGGCGCGCTCCG	354104	1.0681705308201574	No Hit
GTCGCCGTAACAGCACCGCCCGCAACCCACGTTGGCCAGCCCCGGTGAGA	322542	0.9729623482135057	No Hit
CGGGCGAGAAAATGAACCGCTCCCTCGGATTTTCAAGGGCCGTAGAGAAC	314461	0.9485856508038247	No Hit
ATTCAAGTCGTCTACAAGAGATCTTGCCCCGCGGATTGGCCAGCGTTTGA	304497	0.918528799796516	No Hit
GGCCGTTAGTCGCCTGCCGAATAGCCGCCGACCACGAGGGACGGCGACCA	285583	0.861473874068672	No Hit
AGCGCAGTCGCGAACCCCGCGCACGGCGGAGGGATGCGCCGGCCTCGCAC	256032	0.7723319627763214	No Hit
GAAAATGAACCGCTCCCTCGGATTTTCAAGGGCCGTAGAGAACGCACCGG	241483	0.7284442544959788	No Hit
CTCTCCTCGGTCGCGGGCGCGCTCCGAACGACGCGGCTATACGTCCCTAA	225930	0.6815279353754777	No Hit
CTCCTCGGTCGCGGGCGCGCTCCGAACGACGCGGCTATACGTCCCTAACT	182221	0.5496777847654358	No Hit
GCGCTGGCGGGTCGAAGAGACCCTCTCCTCGGTCGCGGGCGCGCTCCGAA	178176	0.5374758616096186	No Hit
GATGAAGCCACCTACAGCCAACAGTCTGAAGCGCAGTCGCGAACCCCGCG	174771	0.5272045270371691	No Hit
GTCTACAAGAGATCTTGCCCCGCGGATTGGCCAGCGTTTGATACGCGCGG	170838	0.5153404568834412	No Hit
GCAGAAATTTGAATGCACCATCGCCGGCACGAGGCCATGCGATTCGAGCA	170609	0.5146496681559549	No Hit
GAGATCTTGCCCCGCGGATTGGCCAGCGTTTGATACGCGCGGTCACCGAA	164020	0.49477365538125023	No Hit
AGAGATCTTGCCCCGCGGATTGGCCAGCGTTTGATACGCGCGGTCACCGA	161363	0.48675869621561196	No Hit
GTCGGCCGTTAGTCGCCTGCCGAATAGCCGCCGACCACGAGGGACGGCGA	160700	0.48475872710502926	No Hit
GGGCGAGAAAATGAACCGCTCCCTCGGATTTTCAAGGGCCGTAGAGAACG	152544	0.4601557888457348	No Hit
GTCAGATGAAGCCACCTACAGCCAACAGTCTGAAGCGCAGTCGCGAACCC	149686	0.4515345042031327	No Hit
AGAAATTTGAATGCACCATCGCCGGCACGAGGCCATGCGATTCGAGCAGT	141585	0.4270974759002214	No Hit
CTCGTCCCATTCAAGTCGTCTACAAGAGATCTTGCCCCGCGGATTGGCCA	130665	0.3941568081965069	No Hit
GCCCGCAACCCACGTTGGCCAGCCCCGGTGAGAAATGCGGAAGCGGCGGT	123761	0.3733305838534259	No Hit
CCTGACTCTCCAAAGACACCTAATATCTAGGCAGGCGGTCGGCCGCGTAC	118792	0.35834137343037115	No Hit
CGAGAAAATGAACCGCTCCCTCGGATTTTCAAGGGCCGTAGAGAACGCAC	116096	0.35020876902293396	No Hit
CAAGTCGTCTACAAGAGATCTTGCCCCGCGGATTGGCCAGCGTTTGATAC	108050	0.32593765067640584	No Hit
CTTATATTGGTCGGGCTAGGAGCTGAGTCTACTCACAGGCACTATCCCAT	104060	0.3139016374769717	No Hit
CCGCCCGCAACCCACGTTGGCCAGCCCCGGTGAGAAATGCGGAAGCGGCG	101945	0.30752164551787314	No Hit
CAAGAGATCTTGCCCCGCGGATTGGCCAGCGTTTGATACGCGCGGTCACC	101488	0.306143084607562	No Hit
GAAATTTGAATGCACCATCGCCGGCACGAGGCCATGCGATTCGAGCAGTT	97297	0.2935007459311639	No Hit
GCGGGAGCTCCGGCCACGAAGGCCTGCGCTGGCGGGTCGAAGAGACCCTC	97032	0.29270136159586313	No Hit
CCCGCAACCCACGTTGGCCAGCCCCGGTGAGAAATGCGGAAGCGGCGGTC	94888	0.2862338898415807	No Hit
GCCTGCGCTGGCGGGTCGAAGAGACCCTCTCCTCGGTCGCGGGCGCGCTC	94371	0.2846743362515789	No Hit
CCGCAACCCACGTTGGCCAGCCCCGGTGAGAAATGCGGAAGCGGCGGTCG	93822	0.2830182532324086	No Hit
CATTCAAGTCGTCTACAAGAGATCTTGCCCCGCGGATTGGCCAGCGTTTG	92752	0.2797905504445904	No Hit
TTCAAGTCGTCTACAAGAGATCTTGCCCCGCGGATTGGCCAGCGTTTGAT	88439	0.2667801933194878	No Hit
CGCGGATTGGCCAGCGTTTGATACGCGCGGTCACCGAAGGCCGCCTACGG	87750	0.2647017940477058	No Hit
GTTAGTCGCCTGCCGAATAGCCGCCGACCACGAGGGACGGCGACCAAGCT	86532	0.2610276426499838	No Hit
GCGCAGTCGCGAACCCCGCGCACGGCGGAGGGATGCGCCGGCCTCGCACT	84553	0.2550579007648509	No Hit
CCCATTCAAGTCGTCTACAAGAGATCTTGCCCCGCGGATTGGCCAGCGTT	83112	0.25071105990761167	No Hit
AAAATGAACCGCTCCCTCGGATTTTCAAGGGCCGTAGAGAACGCACCGGA	82288	0.24822542710652554	No Hit
CACCCGGTCGCCGTAACAGCACCGCCCGCAACCCACGTTGGCCAGCCCCG	81210	0.24497359196141524	No Hit
GCCGTAACAGCACCGCCCGCAACCCACGTTGGCCAGCCCCGGTGAGAAAT	79927	0.24110336516069497	No Hit
CCTGCGCTGGCGGGTCGAAGAGACCCTCTCCTCGGTCGCGGGCGCGCTCC	79854	0.24088315740040453	No Hit
GAAGCCACCTACAGCCAACAGTCTGAAGCGCAGTCGCGAACCCCGCGCAC	78444	0.23662982942767216	No Hit
GGCAGAAATTTGAATGCACCATCGCCGGCACGAGGCCATGCGATTCGAGC	78307	0.23621656280904502	No Hit
CGTTAGTCGCCTGCCGAATAGCCGCCGACCACGAGGGACGGCGACCAAGC	77580	0.23402353484012553	No Hit
AGATCTTGCCCCGCGGATTGGCCAGCGTTTGATACGCGCGGTCACCGAAG	71772	0.21650344344606198	No Hit
GCCAACAGTCTGAAGCGCAGTCGCGAACCCCGCGCACGGCGGAGGGATGC	71556	0.21585186979917537	No Hit
CCCGGTCGCCGTAACAGCACCGCCCGCAACCCACGTTGGCCAGCCCCGGT	68979	0.20807823420645813	No Hit
GGCGGGTCGAAGAGACCCTCTCCTCGGTCGCGGGCGCGCTCCGAACGACG	68136	0.20553528705680324	No Hit
CGAGATGGCGCCCTCCACCGGAACGCGGGAGCTCCGGCCACGAAGGCCTG	67953	0.20498325938374645	No Hit
TGACTCTCCAAAGACACCTAATATCTAGGCAGGCGGTCGGCCGCGTACGG	66595	0.20088679173341276	No Hit
GGCCTGCGCTGGCGGGTCGAAGAGACCCTCTCCTCGGTCGCGGGCGCGCT	66382	0.20024426772051063	No Hit
CACCTACAGCCAACAGTCTGAAGCGCAGTCGCGAACCCCGCGCACGGCGG	63096	0.19033190196278113	No Hit
CTGCTTACAACACCTCGTCCCATTCAAGTCGTCTACAAGAGATCTTGCCC	60943	0.18383728130654514	No Hit
CTCCACCGGAACGCGGGAGCTCCGGCCACGAAGGCCTGCGCTGGCGGGTC	60171	0.18150850882785763	No Hit
CTACAAGAGATCTTGCCCCGCGGATTGGCCAGCGTTTGATACGCGCGGTC	59617	0.1798373430853798	No Hit
CCGGTCGCCGTAACAGCACCGCCCGCAACCCACGTTGGCCAGCCCCGGTG	59464	0.1793758117521684	No Hit
GCCACGAAGGCCTGCGCTGGCGGGTCGAAGAGACCCTCTCCTCGGTCGCG	58120	0.17532157572709586	No Hit
CTCCAAAGACACCTAATATCTAGGCAGGCGGTCGGCCGCGTACGGGGTTC	58010	0.17498975581432952	No Hit
AAGCGCAGTCGCGAACCCCGCGCACGGCGGAGGGATGCGCCGGCCTCGCA	57995	0.1749445076444068	No Hit
AGATGAAGCCACCTACAGCCAACAGTCTGAAGCGCAGTCGCGAACCCCGC	57666	0.17395206445076927	No Hit
GCCCACTGGTGTTAGTTTTAGTACAGCCGAGCCCAATTTATTGGGCTGAA	54932	0.1657048313461946	No Hit
GCTCCCTCGGATTTTCAAGGGCCGTAGAGAACGCACCGGACGCCACCAGA	54455	0.1642659395426532	No Hit
GATCTTGCCCCGCGGATTGGCCAGCGTTTGATACGCGCGGTCACCGAAGG	53701	0.16199146486787294	No Hit
CCGAGATGGCGCCCTCCACCGGAACGCGGGAGCTCCGGCCACGAAGGCCT	53592	0.1616626614997681	No Hit
GTCTACTTATATTGGTCGGGCTAGGAGCTGAGTCTACTCACAGGCACTAT	52272	0.1576808225465718	No Hit
CCGGGCGAGAAAATGAACCGCTCCCTCGGATTTTCAAGGGCCGTAGAGAA	51485	0.15530680189796164	No Hit
CACCGGAACGCGGGAGCTCCGGCCACGAAGGCCTGCGCTGGCGGGTCGAA	50980	0.15378344684389791	No Hit
GCTTACAACACCTCGTCCCATTCAAGTCGTCTACAAGAGATCTTGCCCCG	50711	0.1529719963299511	No Hit
CTCGGTCGCGGGCGCGCTCCGAACGACGCGGCTATACGTCCCTAACTTCG	48802	0.14721341257112408	No Hit
CGCCGTAACAGCACCGCCCGCAACCCACGTTGGCCAGCCCCGGTGAGAAA	48718	0.14696002281955706	No Hit
AAATGAACCGCTCCCTCGGATTTTCAAGGGCCGTAGAGAACGCACCGGAC	48293	0.1456779913384143	No Hit
ACCGCCCGCAACCCACGTTGGCCAGCCCCGGTGAGAAATGCGGAAGCGGC	48066	0.14499323570025102	No Hit
GTCGGGCTAGGAGCTGAGTCTACTCACAGGCACTATCCCATTACCGCCTG	45644	0.1376871645300682	No Hit
CTCGGATTTTCAAGGGCCGTAGAGAACGCACCGGACGCCACCAGAAGCGT	44565	0.1344323128402964	No Hit
CTACTGCTTACAACACCTCGTCCCATTCAAGTCGTCTACAAGAGATCTTG	44426	0.1340130131323462	No Hit
GCGCATATGTAGCCCAAAACATTAGGATCATAAGGACCTGACGTCATCCT	43028	0.12979588369555198	No Hit
CAGATGAAGCCACCTACAGCCAACAGTCTGAAGCGCAGTCGCGAACCCCG	42700	0.12880645704657592	No Hit
CTCGTCCCGGTTCGGGAATATTAACCCGATTCCCTTTCGATGGTGGGTGC	42411	0.12793467563939886	No Hit
CCATTCAAGTCGTCTACAAGAGATCTTGCCCCGCGGATTGGCCAGCGTTT	41993	0.12667375997088673	No Hit
GTCCGAGATGGCGCCCTCCACCGGAACGCGGGAGCTCCGGCCACGAAGGC	41901	0.12639623786202758	No Hit
CCGTTAGTCGCCTGCCGAATAGCCGCCGACCACGAGGGACGGCGACCAAG	41036	0.12378692672981943	No Hit
ACAAGAGATCTTGCCCCGCGGATTGGCCAGCGTTTGATACGCGCGGTCAC	40759	0.12295134385858053	No Hit
CAACAGTCTGAAGCGCAGTCGCGAACCCCGCGCACGGCGGAGGGATGCGC	40420	0.12192873521832785	No Hit
CCTCGGTCGCGGGCGCGCTCCGAACGACGCGGCTATACGTCCCTAACTTC	40398	0.12186237123577458	No Hit
CGCCCGCAACCCACGTTGGCCAGCCCCGGTGAGAAATGCGGAAGCGGCGG	39805	0.12007356025149776	No Hit
CAGAAATTTGAATGCACCATCGCCGGCACGAGGCCATGCGATTCGAGCAG	39459	0.11902983579861451	No Hit
CTACAGCCAACAGTCTGAAGCGCAGTCGCGAACCCCGCGCACGGCGGAGG	39326	0.11862863535863338	No Hit
ACCCGGTCGCCGTAACAGCACCGCCCGCAACCCACGTTGGCCAGCCCCGG	39272	0.11846574194691172	No Hit
GGCATTCGTTAAGCCATTCATACTTGCCAACAATTAATTGGCTATTGATT	38823	0.11711131339389269	No Hit
CATTATTCAACCTGGATACAGCCGGACTCCTCCGGCGAACCCATATTGAT	38638	0.1165532526315129	No Hit
GGTCGCCGTAACAGCACCGCCCGCAACCCACGTTGGCCAGCCCCGGTGAG	38150	0.11508117883669489	No Hit
GCACCGCCCGCAACCCACGTTGGCCAGCCCCGGTGAGAAATGCGGAAGCG	37756	0.11389266024005903	No Hit
CTCTACTGCTTACAACACCTCGTCCCATTCAAGTCGTCTACAAGAGATCT	37240	0.11233612319471867	No Hit
GCCAGCGTTTGATACGCGCGGTCACCGAAGGCCGCCTACGGGCCACGGAG	36680	0.11064685818427179	No Hit
CCGCGGATTGGCCAGCGTTTGATACGCGCGGTCACCGAAGGCCGCCTACG	36634	0.11050809712984222	No Hit
TACAAGAGATCTTGCCCCGCGGATTGGCCAGCGTTTGATACGCGCGGTCA	36465	0.10999830108204664	No Hit
CTGACTCTCCAAAGACACCTAATATCTAGGCAGGCGGTCGGCCGCGTACG	36234	0.1093014792652373	No Hit
CTCCAGCCAACCTGATTCCAGGGTGATGGCCCGTTAAGAAGAAAAGAGAA	35855	0.10815820883852412	No Hit
GGGAGCTCCGGCCACGAAGGCCTGCGCTGGCGGGTCGAAGAGACCCTCTC	35280	0.10642369565815454	No Hit
GTCCCGGTTCGGGAATATTAACCCGATTCCCTTTCGATGGTGGGTGCCGG	35051	0.10573290693066822	No Hit
GTTCTAAGTCGGCCGTTAGTCGCCTGCCGAATAGCCGCCGACCACGAGGG	34901	0.10528042523144138	No Hit
GTCGCCTGCCGAATAGCCGCCGACCACGAGGGACGGCGACCAAGCTGCGG	34696	0.10466203357583136	No Hit
GTAAATTAGACCATTAGTAATCTTTAGCTTAGAATAGAGGCGTGGCCTGC	34536	0.10417938642998939	No Hit
GGTCGGGCTAGGAGCTGAGTCTACTCACAGGCACTATCCCATTACCGCCT	34468	0.10397426139300654	No Hit
GGGAAATGTGTCGTTGCGTTCTAGCGTGGATTCTGACTTAGAGGCGTTCA	34149	0.10301198364598411	No Hit
>>END_MODULE
>>Kmer Content	fail
#Sequence	Count	Obs/Exp Overall	Obs/Exp Max	Max Obs/Exp Position
GAGAT	13986700	4.2863693	19.540195	3
TTCAA	10774605	4.2166796	90.58743	7
ATTTT	6092000	4.123585	39.544895	25-29
AGAGA	15016955	4.120452	18.750116	40-44
AGAAA	11808255	4.0794554	55.106262	4
GATTC	12463115	3.8738458	19.543917	110-114
TTGAT	7992240	3.8469706	24.794075	50-54
GGATT	10946680	3.7468648	29.008484	20-24
TTTGA	7680100	3.6967256	25.107298	50-54
AAATG	8944230	3.4512048	58.63131	7
AAGAA	9963555	3.4421577	49.16339	130-134
GAGAA	12503605	3.4308226	41.11764	3
ATCTT	7749950	3.387501	26.9721	6
TTCGC	15045055	3.3727667	15.701281	95-99
TTTCA	7352265	3.2136729	35.77856	25-29
TTTTC	6458735	3.153111	32.9659	25-29
CTTCG	14015640	3.1419942	12.356713	100-104
ATTGG	8750670	2.9952078	18.238869	40-44
TGATA	6890210	2.9694192	22.231478	50-54
AGAAG	10761685	2.952863	23.62735	130-134
TGATT	6041015	2.9077713	27.469429	110-114
TTGCC	12922735	2.8969896	12.973302	25-29
GATTT	5976035	2.876494	27.140467	25-29
AGATT	6662620	2.8713365	22.00551	90-94
CGAAG	14280025	2.8259773	11.88405	65-69
AAAAT	5815365	2.8252585	71.65764	6
TTGGC	11317620	2.7939422	14.109049	40-44
ACCGG	19529300	2.7874243	14.424446	75-79
ATGAA	7166165	2.7651236	57.33556	9
CGCTT	12270710	2.75082	18.255035	70-74
TCCCT	13485260	2.7452505	16.786983	15-19
AGTTG	8013430	2.7428627	17.063345	115-119
AAGAG	9863780	2.70649	15.250978	20-24
GGCCA	18942575	2.7036812	8.28021	40-44
TGATG	7897370	2.7031372	21.291794	120-124
TTTAC	6145175	2.6860542	25.936432	75-79
GATGG	11011515	2.6802046	18.08267	120-124
GAGTT	7798775	2.6693897	16.57865	115-119
GAAAA	7713265	2.6647391	51.043934	5
GCGCT	16710155	2.6638405	11.462138	70-74
ATACG	9484560	2.6395001	14.805096	55-59
TCCAG	13147125	2.6388333	16.197706	95-99
TCGCG	16517420	2.6331158	10.964518	95-99
TACCG	13031515	2.6156285	18.57403	75-79
GTTTG	6839070	2.614532	19.197588	50-54
TCTTG	7518040	2.6099472	20.540752	7
CTTTA	5903690	2.5805013	24.459713	75-79
TCAAG	9214060	2.5642214	63.76028	8
ACATA	7255560	2.5423121	18.48749	105-109
GCTTT	7151885	2.4828336	26.614378	70-74
CAACC	15195660	2.479817	12.777304	85-89
GAAGA	9037490	2.4797666	25.656206	135-137
CGGTC	15473100	2.466636	11.05934	60-64
TTAAG	5637465	2.4295335	27.922665	130-134
AGCGT	10873130	2.4032867	13.414046	65-69
GATCT	7689330	2.390035	18.912872	5
GAAGG	10895085	2.374325	11.463319	70-74
TTCCA	8321665	2.3488545	23.877787	110-114
AATGA	6055545	2.3365817	56.935158	8
CGCGG	20594845	2.3346486	9.414117	35-39
GTTAA	5390625	2.323155	26.793333	130-134
CGGAT	10424400	2.304104	19.539976	20-24
CCACG	17687805	2.2925591	6.951861	85-89
CTCCA	12562425	2.289733	18.373863	95-99
GGTCG	13041450	2.2894094	9.266432	9
TGGCC	14340060	2.286013	13.082854	120-124
GGTCA	10331935	2.2836666	12.183819	60-64
AACCT	9033180	2.2828393	17.761166	105-109
GGTGA	9320860	2.268699	19.154528	115-119
GATTG	6624250	2.2673695	18.436945	35-39
GGAGT	9232050	2.2470822	11.977901	115-119
GAACG	11282450	2.2327657	15.526344	40-44
GCTCC	15364875	2.2242672	10.341443	15-19
CCGAA	12351395	2.219657	11.201308	65-69
CACCG	17062875	2.2115605	12.409917	45-49
ATTCC	7824310	2.2084725	19.804804	110-114
ATTCG	7075705	2.1993053	16.785614	90-94
CCAGC	16962655	2.1985707	7.563547	100-104
CCTAC	12057920	2.1977773	15.3923235	90-94
ATTCA	5568380	2.179205	88.31901	6
GTGTG	7891455	2.1453059	14.840923	135-137
TACAA	6088690	2.1334467	26.322826	7
GTGAT	6173660	2.11314	20.192513	120-124
GCCAC	16216860	2.1019063	11.304713	1
GAAGC	10601760	2.098059	16.596817	60-64
AACTT	5357790	2.0967898	8.123527	70-74
CGTTT	6020610	2.0901024	18.42792	45-49
TAAGA	5402610	2.0846415	28.969456	130-134
CGAGA	10506705	2.0792477	30.710207	2
GTTGC	8403235	2.074478	12.649424	115-119
TTCGT	5882295	2.0420854	21.092726	125-129
GATAC	7332295	2.0405366	15.112247	50-54
GCTTC	9032780	2.0249484	11.503453	100-104
CCTCG	13979950	2.0237808	8.728361	20-24
CTGAT	6485235	2.0157723	23.906057	105-109
ATGCA	7226260	2.0110278	16.276026	85-89
GAAAT	5206005	2.0087798	11.022122	4
AACCC	12304865	2.0080612	9.366651	90-94
CGTTA	6443165	2.0026958	25.17866	125-129
ATGGC	9044045	1.9990044	19.107283	120-124
GACAT	7150540	1.9899552	14.026511	105-109
CTACA	7851395	1.9841818	35.53881	6
TGAAC	7060965	1.965027	25.504187	7
CACCA	12020425	1.9616426	12.901568	55-59
TGCAA	7045880	1.9608289	18.821747	85-89
TGGCG	11162575	1.959575	10.463313	7
GTAGA	6384165	1.9564935	23.401949	35-39
GCACC	14957940	1.9387347	10.647429	45-49
CCTCC	14741775	1.9379287	11.808939	95-99
AGATC	6954980	1.9355319	15.941558	4
AGAAC	7732240	1.9266306	20.462778	40-44
AAGTC	6902070	1.9208075	14.141567	10-14
ACCTG	9539065	1.9146392	14.814491	105-109
TAGAG	6238630	1.911893	17.858559	40-44
TTTTT	2508575	1.8965025	7.065478	110-114
GGGAG	10852190	1.8783369	10.147874	115-119
AGGGC	11859325	1.8640015	12.779546	30-34
AAGGC	9405930	1.8614075	10.258534	70-74
GCGGA	11792545	1.8535055	10.7373495	35-39
TGGTG	6728300	1.8291003	10.152848	130-134
CAGAA	7300855	1.8191433	16.884153	60-64
TTATT	2687025	1.8188077	5.752396	3
AGTCG	8218540	1.8165431	21.667286	7
ACGCG	12682045	1.8101131	9.594868	55-59
TCCTC	8886300	1.809021	6.9381533	4
AAGCG	9125390	1.8058895	11.722973	65-69
TTACC	6321755	1.7843645	19.330994	75-79
TACCT	6320880	1.7841176	15.735209	95-99
GCAAC	9911225	1.7811364	14.586954	85-89
ATATT	2936945	1.7799164	10.740532	4
AACAG	7108195	1.7711385	13.269598	9
GGGCC	15560695	1.7639732	8.740071	30-34
ACCCT	9671480	1.762805	10.575388	90-94
CAGCC	13431425	1.7408795	9.627578	9
AGATG	5679000	1.7403884	9.675105	4
GTCGC	10861535	1.7314857	17.045778	8
CATAC	6851125	1.7313964	13.419988	105-109
GCGTT	7008445	1.7301509	13.174969	45-49
GCCAG	12111305	1.7286512	8.568611	40-44
CCATT	6100265	1.7218473	62.744286	4
CGCGC	16677990	1.7168678	5.4839854	55-59
AGGGT	7041095	1.7138035	16.834112	115-119
TCGCC	11767505	1.7035007	10.671753	9
GCGGG	13613380	1.6994126	7.809016	9
CAAGA	6769710	1.6867987	17.506802	9
CCGTA	8388240	1.6836507	13.428594	35-39
GGAGA	7667435	1.6709354	11.138087	90-94
CGGAG	10605140	1.6668738	9.336586	85-89
TGAAG	5422975	1.6619269	8.403474	3
CGGGC	14641290	1.6597488	12.286447	80-84
CGGGA	10534285	1.6557372	10.985804	110-114
CCCCG	17696005	1.65424	5.0543656	30-34
CCCTC	12578640	1.6535667	10.580684	15-19
GGCCG	14411940	1.6337495	7.1447525	35-39
AGCCA	9086265	1.6328837	12.257985	100-104
CGCCT	11244330	1.627764	8.467562	75-79
TCGAA	5841565	1.6256747	5.461238	10-14
GTCTA	5222035	1.6231383	21.759127	4
GAACC	8996890	1.6168222	16.454807	9
ATACC	6392440	1.6154789	12.569033	110-114
TGAAT	3743520	1.6133151	9.247321	8
GAGGG	9316555	1.6125436	5.6469803	35-39
AATTT	2654055	1.6084728	14.825439	6
CGTGG	9133420	1.6033598	14.379268	65-69
CTTGC	7105685	1.5929365	12.722577	8
GCCGT	9991770	1.5928327	13.618543	1
TCGTC	7098200	1.5912585	21.483145	2
TACGC	7921650	1.5899988	12.181358	55-59
CACGA	8811015	1.583419	6.041221	60-64
GGCGG	12632930	1.5770191	6.508614	8
GCCAA	8758005	1.5738924	14.781936	100-104
AAGGG	7183595	1.565494	14.773565	30-34
GAGAG	7160125	1.5603793	6.148085	100-104
CCGGA	10918185	1.5583566	9.904503	50-54
CCACC	13220150	1.5560126	9.628981	55-59
CCTGA	7744460	1.5544341	17.22548	105-109
CTACG	7740535	1.5536462	11.965419	75-79
AAATA	3181045	1.545436	6.4591885	105-109
CTATA	3943750	1.5434004	7.44819	60-64
ACTTC	5466905	1.5430765	5.4893928	70-74
CGCTC	10658870	1.5430111	9.758457	15-19
TCACC	8418405	1.534409	9.28664	65-69
TAACA	4357715	1.5269216	16.575274	8
TCCAC	8375185	1.5265315	7.4263544	75-79
TAACT	3898970	1.5258756	8.677084	70-74
TCTAC	5384280	1.519755	19.837914	5
GTCGA	6862695	1.5168607	5.099436	125-129
CCCTA	8239200	1.5017457	13.090506	90-94
TTGAA	3481230	1.5002781	11.223676	9
CAGGG	9533600	1.4984534	10.521876	115-119
CCGTT	6647950	1.4903222	19.1815	125-129
CCCGC	15942300	1.490302	5.2085457	30-34
CTACC	8120940	1.4801906	13.742921	90-94
TACGG	6681645	1.4768434	10.86226	80-84
AGAGG	6775025	1.4764558	6.31097	100-104
ACAAG	5896960	1.4693369	17.54083	8
GCGGT	8339150	1.4639268	11.4834585	60-64
TGCCT	6521695	1.4620187	9.445262	120-124
CATTC	5161100	1.4567606	63.695347	5
AGGCC	10182760	1.4533892	7.396424	70-74
GGGCA	9191705	1.4447156	10.622568	80-84
GAATA	3736205	1.4416454	11.8053055	15-19
TATAC	3675725	1.4385079	8.702917	60-64
GGCAT	6490980	1.4347007	18.008797	80-84
CCCTT	7014565	1.4279841	8.220291	125-129
GTGGT	5250820	1.4274447	9.702149	130-134
AACGC	7934995	1.4259902	10.058837	45-49
CATGC	7061715	1.4173964	11.450953	85-89
ACGTC	7055460	1.4161412	6.302373	55-59
ACCTC	7732655	1.4094186	10.819624	95-99
GTCAC	7009390	1.406894	10.85425	60-64
GGTGT	5174395	1.4066685	10.032759	130-134
TAGTC	4523535	1.4060272	22.549038	6
ACGTT	4521990	1.405547	10.00117	135-137
CCTTC	6895970	1.403841	8.082896	125-129
GCATG	6325845	1.3982009	16.922487	80-84
CTCGG	8764690	1.3972185	9.686653	20-24
ATGCG	6312980	1.3953574	6.1175237	55-59
TCTGA	4468590	1.3889488	6.1556735	15-19
TCCGA	6911370	1.38722	5.007031	45-49
CCAAC	8497750	1.3867686	12.625237	100-104
CCAGA	7709315	1.3854336	10.790014	60-64
CTCTC	6794220	1.3831276	8.166926	1
CTGAA	4955290	1.3790294	5.5246205	20-24
CTCCT	6769185	1.3780311	7.1136928	3
GGGTC	7780875	1.3659222	5.0956793	9
GCCCC	14540095	1.3592224	5.0705996	30-34
AAAGA	3921755	1.3548678	18.228338	135-137
GGACG	8612410	1.3536643	13.645826	50-54
GCGTG	7611150	1.3361273	11.760913	65-69
AAAAG	3864040	1.3349288	27.468842	135-137
GACGC	9329245	1.3315667	13.2941885	50-54
CAAGG	6685575	1.3230568	11.572865	30-34
ACAGC	7316565	1.3148528	14.571822	8
CGTAG	5914895	1.3073686	17.88003	35-39
CACGT	6498655	1.3043815	5.5599456	135-137
TTAGT	2706440	1.302713	35.23067	5
TCTCC	6348620	1.2924149	7.459728	2
CCGGG	11400560	1.2923769	6.7118926	80-84
TTGGT	3376105	1.290663	7.2954698	7
CAAGT	4629055	1.2882401	62.45517	9
CTCCC	9795845	1.2877452	8.876791	15-19
CGCAC	9892050	1.2821324	11.33255	45-49
GGGTG	6612370	1.2782757	15.930346	115-119
GTAGT	3720040	1.2733073	6.7328544	80-84
GCCTC	8790665	1.2725639	5.787897	120-124
CGTAA	4569900	1.2717775	12.846551	6
TTTGG	3301430	1.2621152	5.3024344	95-99
AATAG	3244645	1.2519729	8.432539	15-19
GTCGT	5058245	1.2487116	18.679956	1
AGGGA	5718060	1.2461154	6.0718904	35-39
ACCAG	6900490	1.2400802	10.237834	60-64
GGTTC	5021685	1.2396863	7.5678077	65-69
GCTAT	3971490	1.2344378	5.721057	60-64
TAAAT	2262635	1.2277416	7.4221215	105-109
ACCGC	9451175	1.2249897	11.090005	10-14
TGTGC	4959345	1.2242966	13.628743	135-137
ACGAA	4912295	1.2239894	6.635893	125-129
ACGGA	6151220	1.2173095	10.06362	85-89
CGGCT	7630000	1.2163324	5.723278	70-74
GGCGC	10681170	1.2108263	7.9539323	70-74
ACAGT	4349610	1.2104721	5.5434012	15-19
CACGG	8403050	1.1993705	7.1327505	85-89
GCCTA	5960350	1.1963353	10.021532	75-79
AAATT	2197310	1.1922953	14.1896305	3
CGACA	6582285	1.1828959	9.338578	105-109
GCGAC	8241180	1.1762669	7.2061534	105-109
GTAAC	4199310	1.1686444	13.085218	7
CTGCG	7330400	1.1685718	8.07294	1
AGGTT	3399160	1.1634754	9.495447	65-69
TCGGA	5220050	1.1537871	14.726491	20-24
CGTCT	5128440	1.1496822	16.646011	3
ACCGA	6354365	1.1419368	8.973103	65-69
TTATC	2610465	1.1410333	6.289568	50-54
CAGTC	5662335	1.1365192	7.620908	5
CGCCA	8676885	1.124632	7.7734914	55-59
GTCCC	7706585	1.1156292	32.9123	1
CGCGA	7796685	1.1128238	7.5519333	100-104
GCCCG	10794775	1.111237	9.044632	125-129
ATCAT	2835120	1.1095341	5.927741	50-54
ATAAA	2278015	1.1067201	5.6104527	105-109
TATTG	2298135	1.1061803	8.011645	5
AGTCT	3557175	1.1056584	6.965476	15-19
CAACA	4875115	1.1030831	5.0215397	10-14
GTGCA	4980125	1.1007565	12.438052	135-137
GTTCG	4458040	1.1005411	5.4145865	65-69
AGTAG	3590855	1.1004547	5.9225016	80-84
ATTTG	2272850	1.0940096	12.51469	5
CCAGG	7659660	1.0932661	8.459868	115-119
ACCAC	6694340	1.0924656	5.081663	30-34
TACGT	3504840	1.0893914	5.6301217	60-64
TCGTG	4391190	1.0840381	9.164389	130-134
GTGGC	6172870	1.083639	13.387256	65-69
CGAGG	6864835	1.0789875	5.5841975	65-69
CACCT	5910000	1.0772061	13.288575	3
TACAG	3839525	1.0685184	20.327335	7
TCGGT	4305210	1.0628124	8.136806	7
ACGAG	5348725	1.0584979	6.1647506	30-34
CGGAC	7404635	1.0568664	10.355732	50-54
GTCAG	4753925	1.0507596	7.0549693	1
GCAGT	4736365	1.0468782	8.472267	4
ACGGG	6585110	1.0350214	8.06283	80-84
TTGGA	2981750	1.020603	6.14036	95-99
TATCA	2583565	1.0110872	6.596527	50-54
TGCCC	6891160	0.9975857	7.3164396	30-34
ACGCC	7684175	0.9959645	8.773197	55-59
ACGCA	5525510	0.99298406	10.370322	45-49
AGCTG	4481555	0.9905576	6.6984997	50-54
ACCAA	4334080	0.98066396	5.9546022	45-49
TGCGC	6124120	0.97627324	7.9804087	2
GAGTA	3182155	0.9752044	5.63781	75-79
CCGCT	6722705	0.97319955	10.937453	10-14
GCGCG	8563865	0.97080684	6.1584096	55-59
TTCGA	3098275	0.96302086	5.04156	40-44
TCGGC	6029510	0.9611911	5.2937775	70-74
TCCCA	5224985	0.9523496	39.583847	2
AAGCT	3420525	0.951913	6.052777	45-49
CCCAT	5162440	0.9409495	40.387135	3
CAGCG	6579075	0.93903387	7.4257784	45-49
GCTGG	5269005	0.9249669	9.368207	5
GAGGT	3771945	0.91809195	6.4887924	65-69
CCGCG	8918100	0.91804814	5.937006	30-34
TGCGG	5181390	0.9095861	7.5220666	50-54
GGCGA	5780850	0.90861106	10.561603	1
CTAAT	2316420	0.9065391	5.040099	100-104
TATAT	1495320	0.90622896	9.1695385	3
GACCA	5021315	0.9023756	5.418876	45-49
GCCGC	8624630	0.88783777	5.5753837	70-74
AACCG	4903255	0.8811592	16.285172	9
CCAAG	4858050	0.8730354	5.0467787	45-49
TTATA	1417265	0.85892415	9.155336	2
CAGAT	3024055	0.8415776	7.3619137	3
GTCCA	4183650	0.8397239	6.1287336	60-64
GCGAG	5342005	0.83963513	23.336731	1
TTCGG	3378060	0.83393013	7.971764	70-74
ATAGC	2988770	0.8317579	8.140882	20-24
GTCGG	4727940	0.82998353	6.346975	1
CTGGC	5198035	0.828642	8.3089075	6
GCGCA	5799380	0.82774776	5.8596005	2
GTTAG	2411795	0.82551694	24.805315	4
GATGA	2625100	0.80448914	7.912302	1
ACTCT	2849550	0.8043077	5.885879	5
GGCCC	7670315	0.7895986	6.2754517	125-129
CTTAT	1783995	0.7797837	6.8132553	1
CCCGT	5369345	0.77728295	10.29202	125-129
CGAAT	2712360	0.75483453	7.6375046	15-19
ACCTA	2909410	0.7352577	17.793344	4
CAGGA	3607245	0.71386385	5.2616096	90-94
GGGCG	5717905	0.71378887	5.6376944	2
GAATG	2309205	0.7076798	6.4615607	9
CGCTG	4412390	0.7033988	8.165576	4
TCTAA	1727430	0.6760358	5.6170697	100-104
CAAGC	3756380	0.6750554	5.265023	45-49
TCAGA	2408060	0.67014956	6.9874268	2
AGGAC	3383535	0.6695922	5.4283843	90-94
TAGAT	1543990	0.6654012	5.158169	135-137
TGACT	2111745	0.65638286	5.7010384	3
GACGT	2959795	0.6542032	6.025868	55-59
CTCGT	2754730	0.6175492	7.8875437	1
TAGCC	2701010	0.54213494	5.172876	20-24
CGCAG	3563825	0.5086661	5.324302	3
GCAGA	2541825	0.5030201	5.074934	1
AGCGC	3486060	0.49756667	5.5820136	1
>>END_MODULE
