# Supplementary material for: Freshwater sponge hosts and their green algae symbionts: a tractable model to understand intracellular symbiosis
Source: PeerJ. 2021 Feb 11;9:e10654. doi: 10.7717/peerj.10654 (PMC7882143; doi:10.7717/peerj.10654)
Supplement: Supplemental Information 27 [file peerj-09-10654-s027.zip › EmApo2_Clean_Data2.fq_fastqc/fastqc_data.txt]

##FastQC	0.10.1
>>Basic Statistics	pass
#Measure	Value	
Filename	EmApo2_Clean_Data2.fq.gz	
File type	Conventional base calls	
Encoding	Sanger / Illumina 1.9	
Total Sequences	33150512	
Filtered Sequences	0	
Sequence length	100-141	
%GC	58	
>>END_MODULE
>>Per base sequence quality	pass
#Base	Mean	Median	Lower Quartile	Upper Quartile	10th Percentile	90th Percentile
1	36.820218493156304	37.0	37.0	37.0	37.0	37.0
2	36.7055308225707	37.0	37.0	37.0	37.0	37.0
3	36.72368016518116	37.0	37.0	37.0	37.0	37.0
4	36.68870079593341	37.0	37.0	37.0	37.0	37.0
5	36.65628247310328	37.0	37.0	37.0	37.0	37.0
6	36.6335678314712	37.0	37.0	37.0	37.0	37.0
7	36.66585324534354	37.0	37.0	37.0	37.0	37.0
8	36.68664713232785	37.0	37.0	37.0	37.0	37.0
9	36.70602384663018	37.0	37.0	37.0	37.0	37.0
10-14	36.710730766390576	37.0	37.0	37.0	37.0	37.0
15-19	36.68645182916028	37.0	37.0	37.0	37.0	37.0
20-24	36.661502241654674	37.0	37.0	37.0	37.0	37.0
25-29	36.646946158780295	37.0	37.0	37.0	37.0	37.0
30-34	36.625269329173555	37.0	37.0	37.0	37.0	37.0
35-39	36.5897105540934	37.0	37.0	37.0	37.0	37.0
40-44	36.604854464992876	37.0	37.0	37.0	37.0	37.0
45-49	36.60840776154528	37.0	37.0	37.0	37.0	37.0
50-54	36.622083224536624	37.0	37.0	37.0	37.0	37.0
55-59	36.625460680667615	37.0	37.0	37.0	37.0	37.0
60-64	36.549517268390915	37.0	37.0	37.0	37.0	37.0
65-69	36.45696357268931	37.0	37.0	37.0	37.0	37.0
70-74	36.452036396903914	37.0	37.0	37.0	37.0	37.0
75-79	36.41758932712714	37.0	37.0	37.0	37.0	37.0
80-84	36.38490647746254	37.0	37.0	37.0	37.0	37.0
85-89	36.44581594395888	37.0	37.0	37.0	37.0	37.0
90-94	36.4275688049705	37.0	37.0	37.0	37.0	37.0
95-99	36.412860579649575	37.0	37.0	37.0	37.0	37.0
100-104	36.34396016123113	37.0	37.0	37.0	37.0	37.0
105-109	36.35387137521768	37.0	37.0	37.0	37.0	37.0
110-114	36.33680926850169	37.0	37.0	37.0	37.0	37.0
115-119	36.31772116332009	37.0	37.0	37.0	37.0	37.0
120-124	36.30897512527999	37.0	37.0	37.0	37.0	37.0
125-129	36.31000262732492	37.0	37.0	37.0	37.0	37.0
130-134	36.24646676460028	37.0	37.0	37.0	37.0	37.0
135-139	36.26728983281671	37.0	37.0	37.0	37.0	37.0
140-141	36.15535989306087	37.0	37.0	37.0	37.0	37.0
>>END_MODULE
>>Per sequence quality scores	pass
#Quality	Count
11	544.0
12	844.0
13	866.0
14	868.0
15	1055.0
16	1381.0
17	1905.0
18	2722.0
19	4374.0
20	6855.0
21	10206.0
22	12582.0
23	16040.0
24	20169.0
25	26062.0
26	32512.0
27	42336.0
28	54656.0
29	73255.0
30	96422.0
31	132912.0
32	186379.0
33	292956.0
34	549665.0
35	1680971.0
36	2.2235586E7
37	7666389.0
>>END_MODULE
>>Per base sequence content	fail
#Base	G	A	T	C
1	50.92283401403995	12.802801776440505	6.678550789769602	29.595813419749938
2	33.52272507887661	18.856960640607902	28.09262191787566	19.52769236263983
3	27.50833229966403	19.848233414916788	19.117354808878968	33.52607947654021
4	36.055563787370765	28.78856290364384	14.43806659758377	20.71780671140162
5	31.85246429979724	28.68740911150935	17.966253432224516	21.493873156468897
6	26.993884740000397	30.67065449848859	18.065633496098037	24.269827265412975
7	30.159274764745714	17.330688587856503	28.52054291046847	23.98949373692931
8	28.115659269455627	19.15183994744938	18.770482338251668	33.96201844484333
9	27.198955479179325	17.039453266966134	22.354668307988725	33.406922945865816
10-14	32.04892401058542	20.74448382577017	17.737359833235757	29.46923233040865
15-19	35.231755696563596	20.303749758073117	18.89305118424717	25.571443361116113
20-24	32.37941724700964	21.825717804901476	19.452699855736768	26.342165092352115
25-29	31.194014137700194	21.526544748388805	19.57658753505828	27.70285357885272
30-34	29.617563071122397	18.881942456876686	23.740629405663476	27.759865066337436
35-39	29.057785894830225	18.657566435173006	24.235007290385138	28.049640379611635
40-44	29.430333383689515	19.574647293531996	22.165269121635287	28.8297502011432
45-49	31.56537129803606	21.682879588707408	19.229938892044864	27.521810221211666
50-54	30.42362409394375	18.71005766361072	19.9310265777464	30.93529166469913
55-59	29.689515555425427	19.475372618358634	19.8234348975558	31.011676928660144
60-64	30.89027765242359	19.02201691485187	20.049440563693256	30.038264869031284
65-69	30.94398602350395	20.73496602405417	21.339570863943216	26.98147708849866
70-74	29.737538895326864	19.528815120562843	22.50492601743225	28.22871996667804
75-79	31.67515783768287	18.85925502447745	22.283514052512977	27.182073085326707
80-84	32.41429875954857	19.933643257153914	19.40898590042893	28.243072082868586
85-89	30.993550265528324	18.15189038407612	21.52208388214336	29.332475468252195
90-94	29.599314182538116	20.877756578842583	21.254560412219277	28.268368826400025
95-99	31.929718008578572	18.769866359831788	21.103502111822586	28.19691351976705
100-104	29.735702247926206	20.164391864871973	21.119688197949245	28.98021768925258
105-109	29.59829005528423	19.43178107282285	21.759783972750828	29.210144899142087
110-114	28.39936488074851	19.714407847357982	23.300984186631087	28.58524308526242
115-119	33.593092480997974	20.588870914563177	21.024045107959484	24.79399149647937
120-124	30.124046886487587	19.417770254145246	22.857080634125353	27.601102225241814
125-129	30.387134564449976	21.179185054971136	22.846165026737587	25.5875153538413
130-134	28.862567777692394	21.497606187220157	22.765054808587145	26.8747712265003
135-139	27.42203687015233	22.799851194181258	22.728013116107398	27.050098819559015
140-141	28.47005021460336	23.20915654827854	20.550176458978083	27.770616778140024
>>END_MODULE
>>Per base GC content	fail
#Base	%GC
1	80.5186474337899
2	53.05041744151644
3	61.034411776204244
4	56.773370498772394
5	53.346337456266134
6	51.263712005413375
7	54.14876850167503
8	62.07767771429895
9	60.605878425045134
10-14	61.51815634099407
15-19	60.80319905767971
20-24	58.72158233936175
25-29	58.89686771655291
30-34	57.37742813745984
35-39	57.10742627444185
40-44	58.260083584832714
45-49	59.08718151924772
50-54	61.35891575864289
55-59	60.70119248408557
60-64	60.92854252145487
65-69	57.92546311200262
70-74	57.966258862004906
75-79	58.857230923009574
80-84	60.65737084241716
85-89	60.32602573378052
90-94	57.867683008938144
95-99	60.126631528345634
100-104	58.71591993717878
105-109	58.80843495442632
110-114	56.98460796601093
115-119	58.38708397747734
120-124	57.7251491117294
125-129	55.97464991829128
130-134	55.7373390041927
135-139	54.472135689711344
140-141	56.240666992743385
>>END_MODULE
>>Per sequence GC content	fail
#GC Content	Count
0	2.0
1	2.5
2	2.0
3	2.0
4	4.0
5	4.5
6	6.5
7	9.0
8	8.0
9	9.5
10	14.0
11	23.5
12	29.5
13	28.0
14	37.5
15	48.5
16	63.5
17	91.5
18	120.0
19	228.5
20	481.0
21	1303.5
22	2655.5
23	3382.0
24	3872.5
25	6102.5
26	9620.0
27	13447.0
28	17445.5
29	24369.5
30	59411.0
31	81710.5
32	93664.5
33	101565.5
34	108270.0
35	127163.0
36	138798.5
37	183453.5
38	213864.5
39	228897.5
40	255333.5
41	298011.0
42	380598.5
43	437647.5
44	451829.0
45	473692.5
46	495112.5
47	538025.0
48	625876.0
49	762496.5
50	849259.0
51	811595.5
52	744810.0
53	663779.5
54	630232.0
55	693731.5
56	974132.0
57	1169099.0
58	1352499.0
59	1702078.0
60	1520985.5
61	857693.5
62	464508.5
63	431359.5
64	491002.0
65	1199879.5
66	2038786.5
67	1420516.5
68	390854.5
69	281602.0
70	1056596.5
71	1956014.5
72	1664031.0
73	899392.0
74	765725.0
75	692154.0
76	689618.5
77	490868.5
78	82128.0
79	21789.0
80	1553.5
81	865.0
82	502.0
83	376.0
84	308.0
85	255.0
86	213.5
87	183.5
88	155.0
89	128.5
90	101.5
91	84.5
92	77.0
93	52.5
94	30.5
95	28.0
96	19.0
97	11.0
98	8.0
99	4.0
100	1.5
>>END_MODULE
>>Per base N content	pass
#Base	N-Count
1	0.0012096344092664391
2	0.0
3	0.0
4	0.0
5	0.0
6	0.0
7	0.0
8	0.0
9	0.0
10-14	0.0
15-19	0.0
20-24	0.0
25-29	0.0
30-34	0.0
35-39	0.0
40-44	0.0
45-49	0.0
50-54	1.1462869713746804E-5
55-59	1.9728202086290555E-4
60-64	0.0
65-69	0.0
70-74	0.0
75-79	0.0
80-84	0.0
85-89	0.0
90-94	0.0
95-99	0.0
100-104	0.0
105-109	2.634668513648763E-4
110-114	0.0
115-119	0.0
120-124	0.0
125-129	0.0
130-134	0.0
135-139	0.0
140-141	0.0
>>END_MODULE
>>Sequence Length Distribution	warn
#Length	Count
100	58381.0
101	63688.0
102	49440.0
103	58145.0
104	67387.0
105	61018.0
106	71507.0
107	68184.0
108	84452.0
109	86467.0
110	99336.0
111	110130.0
112	120528.0
113	124578.0
114	152914.0
115	142805.0
116	134966.0
117	133072.0
118	150486.0
119	167052.0
120	147439.0
121	148347.0
122	166134.0
123	216826.0
124	174640.0
125	190792.0
126	237146.0
127	201198.0
128	226745.0
129	251982.0
130	255751.0
131	238592.0
132	268911.0
133	322959.0
134	456422.0
135	298500.0
136	354033.0
137	0.0
138	0.0
139	0.0
140	0.0
141	2.6989559E7
>>END_MODULE
>>Sequence Duplication Levels	fail
#Total Duplicate Percentage	90.54312718348638
#Duplication Level	Relative count
1	100.0
2	44.87755184107878
3	23.899843169845717
4	14.994035092422557
5	10.081364020213664
6	7.543932549629371
7	5.982333150141415
8	4.700883342492929
9	3.901987855716258
10++	52.103802796134204
>>END_MODULE
>>Overrepresented sequences	fail
#Sequence	Count	Percentage	Possible Source
CTCGGAGACGCCGGAGGGGACCCTGGGAAGAGTTCTCTTTTCTTCTTAAC	802011	2.419302000524155	No Hit
GGCAACTCCCGGTATGTCGCGAAGCGCGAATCTCCGTGGCCCGTAGGCGG	655712	1.9779845330895645	No Hit
CGGAGACGCCGGAGGGGACCCTGGGAAGAGTTCTCTTTTCTTCTTAACGG	574458	1.7328782131630427	No Hit
GCAGGTGCACACCACGAAGGGAGGCAACTCCCGGTATGTCGCGAAGCGCG	504198	1.520935785245187	No Hit
GTTTCGACGTGCCGGCACGCCGGCGAGGACTTCGGCCCTCGCAGGCGTAG	482407	1.4552022605261723	No Hit
GTGCACACCACGAAGGGAGGCAACTCCCGGTATGTCGCGAAGCGCGAATC	448729	1.3536110694157606	No Hit
GGTGCACACCACGAAGGGAGGCAACTCCCGGTATGTCGCGAAGCGCGAAT	360225	1.0866348006932744	No Hit
CAGGTTTCGACGTGCCGGCACGCCGGCGAGGACTTCGGCCCTCGCAGGCG	345271	1.0415253918250191	No Hit
CACGAAGGGAGGCAACTCCCGGTATGTCGCGAAGCGCGAATCTCCGTGGC	287087	0.8660107572395865	No Hit
AGCATATGTAGCCAGGCGTCGCCCCGCGTGAGGTTCAGGTTTCGACGTGC	276679	0.8346145604025664	No Hit
GCCAGGCGTCGCCCCGCGTGAGGTTCAGGTTTCGACGTGCCGGCACGCCG	261004	0.7873302228333607	No Hit
GGAGACGCCGGAGGGGACCCTGGGAAGAGTTCTCTTTTCTTCTTAACGGG	240953	0.7268454858253773	No Hit
GGGACGTATAGCCGCGTCGTTCGGAGCGCGCCCGCGACCGAGGAGAGGGT	223705	0.6748161235036129	No Hit
GCCGGAGGGGACCCTGGGAAGAGTTCTCTTTTCTTCTTAACGGGCCATCA	211738	0.6387171335392949	No Hit
CGACGTGCCGGCACGCCGGCGAGGACTTCGGCCCTCGCAGGCGTAGCCGA	210133	0.6338755793575677	No Hit
GGGAAGAGTTCTCTTTTCTTCTTAACGGGCCATCACCCTGGAATCAGGTT	208351	0.6285000967707528	No Hit
GGCGTCGCCCCGCGTGAGGTTCAGGTTTCGACGTGCCGGCACGCCGGCGA	200262	0.6040992670037796	No Hit
GGAAGCTCCCTGTAGCACGGTGCAACTCGCCATCTTGGCGACCGGCACCC	189470	0.5715447170167387	No Hit
GTGCCGGCACGCCGGCGAGGACTTCGGCCCTCGCAGGCGTAGCCGACCGC	184287	0.5559099660361204	No Hit
CACATTTCCCCGCGGGCTGCAGGTGCACACCACGAAGGGAGGCAACTCCC	176630	0.5328122835629205	No Hit
GGAAGAGTTCTCTTTTCTTCTTAACGGGCCATCACCCTGGAATCAGGTTG	176237	0.5316267815109462	No Hit
GGGAAGCATATGTAGCCAGGCGTCGCCCCGCGTGAGGTTCAGGTTTCGAC	171642	0.5177657587912972	No Hit
GTCGGAAGCGAGGGTCGACGAAGCGGGCTGGCGGGGGGGCCCTCTCGGGG	168484	0.5082395107502412	No Hit
GACGTATAGCCGCGTCGTTCGGAGCGCGCCCGCGACCGAGGAGAGGGTCT	167462	0.5051566021061756	No Hit
GGCTGCAGGTGCACACCACGAAGGGAGGCAACTCCCGGTATGTCGCGAAG	162124	0.4890542867030228	No Hit
CTCTTTTCTTCTTAACGGGCCATCACCCTGGAATCAGGTTGGCTGGAGGT	154068	0.46475300290987964	No Hit
GACGTGCCGGCACGCCGGCGAGGACTTCGGCCCTCGCAGGCGTAGCCGAC	149946	0.4523188058151259	No Hit
CGTGCCGGCACGCCGGCGAGGACTTCGGCCCTCGCAGGCGTAGCCGACCG	148666	0.4484576286483901	No Hit
TGCAGGTGCACACCACGAAGGGAGGCAACTCCCGGTATGTCGCGAAGCGC	130924	0.39493809326383855	No Hit
GAGACGCCGGAGGGGACCCTGGGAAGAGTTCTCTTTTCTTCTTAACGGGC	130866	0.3947631336734709	No Hit
GCTGCAGGTGCACACCACGAAGGGAGGCAACTCCCGGTATGTCGCGAAGC	130161	0.3926364696871047	No Hit
GAAGCGGGCTGGCGGGGGGGCCCTCTCGGGGGTCCTGCCGCCGGAGCGTG	127891	0.3857889133054717	No Hit
TCGGAGACGCCGGAGGGGACCCTGGGAAGAGTTCTCTTTTCTTCTTAACG	125352	0.37812990640989197	No Hit
GGACGTATAGCCGCGTCGTTCGGAGCGCGCCCGCGACCGAGGAGAGGGTC	120489	0.3634604497209576	No Hit
GTTCTCTTTTCTTCTTAACGGGCCATCACCCTGGAATCAGGTTGGCTGGA	119007	0.3589899305325963	No Hit
CCGGTATGTCGCGAAGCGCGAATCTCCGTGGCCCGTAGGCGGCCTTCGGT	118467	0.35736099641537966	No Hit
GTCCCGACTTTGCGGAAGGGATGTATTTATTAGATCCAAAGCCAATGCGG	115306	0.3478256987403392	No Hit
GAAGAGTTCTCTTTTCTTCTTAACGGGCCATCACCCTGGAATCAGGTTGG	114044	0.34401881937751067	No Hit
GTTCAGGTTTCGACGTGCCGGCACGCCGGCGAGGACTTCGGCCCTCGCAG	113354	0.34193740356106717	No Hit
TTCGACGTGCCGGCACGCCGGCGAGGACTTCGGCCCTCGCAGGCGTAGCC	111670	0.33685754235108045	No Hit
GGGGAAGCTCCCTGTAGCACGGTGCAACTCGCCATCTTGGCGACCGGCAC	110491	0.33330103619515744	No Hit
CCCCGCGTGAGGTTCAGGTTTCGACGTGCCGGCACGCCGGCGAGGACTTC	108862	0.32838708494155383	No Hit
CCCGCGTGAGGTTCAGGTTTCGACGTGCCGGCACGCCGGCGAGGACTTCG	101371	0.30579014888216505	No Hit
GGCGAAGTTAGGGACGTATAGCCGCGTCGTTCGGAGCGCGCCCGCGACCG	99589	0.30041466629535013	No Hit
GTCGACGAAGCGGGCTGGCGGGGGGGCCCTCTCGGGGGTCCTGCCGCCGG	98745	0.29786870260103376	No Hit
GGCGAATTGTAGCCGAGAGAGGCACCTGCGCTCGGCAGGCGGTCGACCAA	98445	0.29696373920258007	No Hit
GCAACTCCCGGTATGTCGCGAAGCGCGAATCTCCGTGGCCCGTAGGCGGC	96778	0.291935159251839	No Hit
CATTTCCCCGCGGGCTGCAGGTGCACACCACGAAGGGAGGCAACTCCCGG	95437	0.28788997286075096	No Hit
CGCAACGACACATTTCCCCGCGGGCTGCAGGTGCACACCACGAAGGGAGG	95269	0.2873831933576169	No Hit
CCGGAGGGGACCCTGGGAAGAGTTCTCTTTTCTTCTTAACGGGCCATCAC	94648	0.28550991912281776	No Hit
AGGCAACTCCCGGTATGTCGCGAAGCGCGAATCTCCGTGGCCCGTAGGCG	93049	0.28068646420905957	No Hit
AGCGAGGGTCGACGAAGCGGGCTGGCGGGGGGGCCCTCTCGGGGGTCCTG	88661	0.2674498662343435	No Hit
CTGGAATCAGGTTGGCTGGAGGTAGGGTTGCATGCCCGGTAAAGCGCCAC	86981	0.26238207120300283	No Hit
CCCGACTTTGCGGAAGGGATGTATTTATTAGATCCAAAGCCAATGCGGGG	86548	0.261075907364568	No Hit
CGGAGGGGACCCTGGGAAGAGTTCTCTTTTCTTCTTAACGGGCCATCACC	86420	0.26068978964789447	No Hit
CGTATAGCCGCGTCGTTCGGAGCGCGCCCGCGACCGAGGAGAGGGTCTCT	85485	0.25786932038938043	No Hit
AAGCGAGGGTCGACGAAGCGGGCTGGCGGGGGGGCCCTCTCGGGGGTCCT	82308	0.2482857579997558	No Hit
ATTTCCCCGCGGGCTGCAGGTGCACACCACGAAGGGAGGCAACTCCCGGT	81955	0.24722091773424193	No Hit
GACGCCGGAGGGGACCCTGGGAAGAGTTCTCTTTTCTTCTTAACGGGCCA	77687	0.23434630511890733	No Hit
ACGAAGGGAGGCAACTCCCGGTATGTCGCGAAGCGCGAATCTCCGTGGCC	76885	0.23192703630037448	No Hit
GCGAGGGTCGACGAAGCGGGCTGGCGGGGGGGCCCTCTCGGGGGTCCTGC	76426	0.23054244230074034	No Hit
TTTCGACGTGCCGGCACGCCGGCGAGGACTTCGGCCCTCGCAGGCGTAGC	75931	0.22904925269329174	No Hit
CAGGTGCACACCACGAAGGGAGGCAACTCCCGGTATGTCGCGAAGCGCGA	74192	0.22380348152692184	No Hit
CTTTTCTTCTTAACGGGCCATCACCCTGGAATCAGGTTGGCTGGAGGTAG	73968	0.22312777552274307	No Hit
GGCGGTGCTGTTACGGCGACCGGGTGGTGCCCTGACCCGCCTCTCGGGGC	73155	0.22067532471293352	No Hit
AGACGCCGGAGGGGACCCTGGGAAGAGTTCTCTTTTCTTCTTAACGGGCC	72368	0.21830130406432338	No Hit
CGAAGGGAGGCAACTCCCGGTATGTCGCGAAGCGCGAATCTCCGTGGCCC	71417	0.21543257009122513	No Hit
CTGGGAAGAGTTCTCTTTTCTTCTTAACGGGCCATCACCCTGGAATCAGG	65294	0.1969622671287852	No Hit
GGGAGGCAACTCCCGGTATGTCGCGAAGCGCGAATCTCCGTGGCCCGTAG	65163	0.19656709977812709	No Hit
GTCGCGAAGCGCGAATCTCCGTGGCCCGTAGGCGGCCTTCGGTGACCGCG	64621	0.19493213257158742	No Hit
GCCCCGCGTGAGGTTCAGGTTTCGACGTGCCGGCACGCCGGCGAGGACTT	63194	0.19062752333960936	No Hit
AGCGGGCTGGCGGGGGGGCCCTCTCGGGGGTCCTGCCGCCGGAGCGTGGA	62681	0.18908003592825354	No Hit
AAGCGGGCTGGCGGGGGGGCCCTCTCGGGGGTCCTGCCGCCGGAGCGTGG	62608	0.18885982816796315	No Hit
GGCGTGTGCCTGTAACCGTAGTGAATCAACGGGGCTTGATCTGGCGAATA	62089	0.18729424148863824	No Hit
GTCTCTTCGACCCGCCAGCGCAGGCCTTCGTGGCCGGAGCTCCCGCGTTC	61699	0.18611778907064844	No Hit
CTTCGACCCGCCAGCGCAGGCCTTCGTGGCCGGAGCTCCCGCGTTCCGGT	60727	0.18318570765965847	No Hit
GCATATGTAGCCAGGCGTCGCCCCGCGTGAGGTTCAGGTTTCGACGTGCC	59733	0.18018726226611523	No Hit
GGGGACCCTGGGAAGAGTTCTCTTTTCTTCTTAACGGGCCATCACCCTGG	57710	0.1740847924158758	No Hit
CACCACGAAGGGAGGCAACTCCCGGTATGTCGCGAAGCGCGAATCTCCGT	56753	0.1711979591748085	No Hit
AAGCATATGTAGCCAGGCGTCGCCCCGCGTGAGGTTCAGGTTTCGACGTG	55139	0.16632925609112764	No Hit
CCCTGACCCGCCTCTCGGGGCGAAGTTAGGGACGTATAGCCGCGTCGTTC	54921	0.16567164935491796	No Hit
GGAGGGGACCCTGGGAAGAGTTCTCTTTTCTTCTTAACGGGCCATCACCC	54809	0.16533379635282858	No Hit
GCCCTGACCCGCCTCTCGGGGCGAAGTTAGGGACGTATAGCCGCGTCGTT	53748	0.162133242466964	No Hit
GCGTGAGGTTCAGGTTTCGACGTGCCGGCACGCCGGCGAGGACTTCGGCC	53448	0.1612282790685103	No Hit
GAAGCTCCCTGTAGCACGGTGCAACTCGCCATCTTGGCGACCGGCACCCA	51772	0.15617255021581566	No Hit
GCCGCGTCGTTCGGAGCGCGCCCGCGACCGAGGAGAGGGTCTCTTCGACC	51582	0.15559940673012831	No Hit
CCCGGTATGTCGCGAAGCGCGAATCTCCGTGGCCCGTAGGCGGCCTTCGG	49695	0.14990718695385458	No Hit
CCTGGGAAGAGTTCTCTTTTCTTCTTAACGGGCCATCACCCTGGAATCAG	47938	0.14460711798357745	No Hit
GTCGATTCAGACATTTGGCATTTGCGCTTGGCTGAAAAGCCAATGGCGCG	47600	0.1435875258879863	No Hit
CAACTCCCGGTATGTCGCGAAGCGCGAATCTCCGTGGCCCGTAGGCGGCC	47018	0.1418318968949861	No Hit
CTCTTCGACCCGCCAGCGCAGGCCTTCGTGGCCGGAGCTCCCGCGTTCCG	46872	0.1413914813744053	No Hit
GAAGCATATGTAGCCAGGCGTCGCCCCGCGTGAGGTTCAGGTTTCGACGT	45926	0.13853783012461465	No Hit
GCCGAGAGAGGCACCTGCGCTCGGCAGGCGGTCGACCAAAGTTGACCTGG	45879	0.1383960525255236	No Hit
GCAACAAGTCCCGACTTTGCGGAAGGGATGTATTTATTAGATCCAAAGCC	45508	0.13727691445610252	No Hit
GACACATTTCCCCGCGGGCTGCAGGTGCACACCACGAAGGGAGGCAACTC	44759	0.13501752250462978	No Hit
GAGGCAACTCCCGGTATGTCGCGAAGCGCGAATCTCCGTGGCCCGTAGGC	44712	0.13487574490553872	No Hit
CGTCGCCCCGCGTGAGGTTCAGGTTTCGACGTGCCGGCACGCCGGCGAGG	44527	0.13431768414315892	No Hit
GGGACCCTGGGAAGAGTTCTCTTTTCTTCTTAACGGGCCATCACCCTGGA	43179	0.13025138193944033	No Hit
CCTGACCCGCCTCTCGGGGCGAAGTTAGGGACGTATAGCCGCGTCGTTCG	42980	0.12965108955179938	No Hit
GTCGGGCTGCGGTCGGAAGCGAGGGTCGACGAAGCGGGCTGGCGGGGGGG	42614	0.12854703420568586	No Hit
CTCCGGCGCACAGCCGGCGAATTGTAGCCGAGAGAGGCACCTGCGCTCGG	42097	0.12698748061568402	No Hit
CAGGCGTCGCCCCGCGTGAGGTTCAGGTTTCGACGTGCCGGCACGCCGGC	41750	0.12594073961813923	No Hit
TCGACGTGCCGGCACGCCGGCGAGGACTTCGGCCCTCGCAGGCGTAGCCG	41367	0.12478540301278	No Hit
GTGAGGTTCAGGTTTCGACGTGCCGGCACGCCGGCGAGGACTTCGGCCCT	41245	0.1244173845640755	No Hit
CGGAAGCGAGGGTCGACGAAGCGGGCTGGCGGGGGGGCCCTCTCGGGGGT	40822	0.12314138617225581	No Hit
GTCGCCCCGCGTGAGGTTCAGGTTTCGACGTGCCGGCACGCCGGCGAGGA	40087	0.12092422584604424	No Hit
GTGGGTTGCGGGCGGTGCTGTTACGGCGACCGGGTGGTGCCCTGACCCGC	39806	0.12007657679615928	No Hit
CATGCAACAAGTCCCGACTTTGCGGAAGGGATGTATTTATTAGATCCAAA	39261	0.11843255995563506	No Hit
CCGCGTGAGGTTCAGGTTTCGACGTGCCGGCACGCCGGCGAGGACTTCGG	38894	0.11732548806486005	No Hit
GTCTGTCGGGCTGCGGTCGGAAGCGAGGGTCGACGAAGCGGGCTGGCGGG	38822	0.11710829684923117	No Hit
GGACCCTGGGAAGAGTTCTCTTTTCTTCTTAACGGGCCATCACCCTGGAA	38356	0.11570258703696643	No Hit
AGCCAGGCGTCGCCCCGCGTGAGGTTCAGGTTTCGACGTGCCGGCACGCC	38333	0.11563320650975165	No Hit
TGGGAAGAGTTCTCTTTTCTTCTTAACGGGCCATCACCCTGGAATCAGGT	38328	0.1156181237864441	No Hit
GCCGGCACGCCGGCGAGGACTTCGGCCCTCGCAGGCGTAGCCGACCGCCG	38256	0.1154009325708152	No Hit
CGGCGACCGGGTGGTGCCCTGACCCGCCTCTCGGGGCGAAGTTAGGGACG	38235	0.11533758513292344	No Hit
CGCCCCGCGTGAGGTTCAGGTTTCGACGTGCCGGCACGCCGGCGAGGACT	38149	0.11507816229203338	No Hit
GGCGACCGGGTGGTGCCCTGACCCGCCTCTCGGGGCGAAGTTAGGGACGT	37995	0.11461361441416047	No Hit
GGCCAACGTGGGTTGCGGGCGGTGCTGTTACGGCGACCGGGTGGTGCCCT	37635	0.11352765833601605	No Hit
GCACACCACGAAGGGAGGCAACTCCCGGTATGTCGCGAAGCGCGAATCTC	37584	0.11337381455827891	No Hit
GTATAGCCGCGTCGTTCGGAGCGCGCCCGCGACCGAGGAGAGGGTCTCTT	37383	0.11276748908131493	No Hit
CCCCGCGGGCTGCAGGTGCACACCACGAAGGGAGGCAACTCCCGGTATGT	37364	0.1127101747327462	No Hit
TTCCCCGCGGGCTGCAGGTGCACACCACGAAGGGAGGCAACTCCCGGTAT	37321	0.11258046331230118	No Hit
CTTTGCGGAAGGGATGTATTTATTAGATCCAAAGCCAATGCGGGGGGCAA	36924	0.1113828950816808	No Hit
GGGCGGTGCTGTTACGGCGACCGGGTGGTGCCCTGACCCGCCTCTCGGGG	36828	0.11109330679417562	No Hit
GCGAACTCGGAGACGCCGGAGGGGACCCTGGGAAGAGTTCTCTTTTCTTC	36289	0.10946738922162048	No Hit
AAATCTCCGGCGCACAGCCGGCGAATTGTAGCCGAGAGAGGCACCTGCGC	36108	0.10892139463788673	No Hit
GCGTCGCCCCGCGTGAGGTTCAGGTTTCGACGTGCCGGCACGCCGGCGAG	36010	0.10862577326105852	No Hit
GAAGCGAGGGTCGACGAAGCGGGCTGGCGGGGGGGCCCTCTCGGGGGTCC	35437	0.10689729317001197	No Hit
CTCGGGGCGAAGTTAGGGACGTATAGCCGCGTCGTTCGGAGCGCGCCCGC	34860	0.10515674690031937	No Hit
AAGGGAGGCAACTCCCGGTATGTCGCGAAGCGCGAATCTCCGTGGCCCGT	34761	0.10485810897882963	No Hit
CTTCGGCCCTCGCAGGCGTAGCCGACCGCCGCTTCCGCATTTCTCACCGG	34578	0.1043060813057729	No Hit
GGTTTCGACGTGCCGGCACGCCGGCGAGGACTTCGGCCCTCGCAGGCGTA	34501	0.10407380736683644	No Hit
CGGTATGTCGCGAAGCGCGAATCTCCGTGGCCCGTAGGCGGCCTTCGGTG	33934	0.10236342654375898	No Hit
>>END_MODULE
>>Kmer Content	fail
#Sequence	Count	Obs/Exp Overall	Obs/Exp Max	Max Obs/Exp Position
TCTCT	16387920	5.0408244	17.685978	135-137
TTCTC	14678050	4.514879	20.32581	130-134
TTTCT	10877380	4.4331264	21.79402	35-39
TTCTT	10356825	4.220972	29.860687	40-44
ATCTC	12524780	4.026974	10.620631	120-124
GAATC	12632630	3.855479	14.189054	60-64
ATCAA	8147055	3.7920973	12.772171	85-89
CTCTT	11994595	3.6894643	10.38448	30-34
TCAAA	7382835	3.4363863	12.508006	85-89
CTTCT	10867065	3.342643	15.957159	110-114
CATTT	7737025	3.2960274	11.936644	3
CTTCG	15408025	3.2483401	13.747466	70-74
AAGAT	7286940	3.0801287	11.382953	110-114
ATTTC	7070670	3.0121558	11.470244	4
AATCT	6748390	3.0050242	11.503965	45-49
TATGT	7701115	2.9793072	22.76761	5
TTGAA	7340325	2.9683006	15.122819	135-137
AGGTT	11149510	2.9563384	13.30641	2
GCGAA	14067110	2.942566	9.417096	40-44
GCCAA	12770020	2.941495	9.94894	80-84
TATCA	6566765	2.9241476	12.264749	90-94
GTTCT	10446075	2.9179358	16.438696	130-134
CCAAT	8535810	2.868696	10.863142	100-104
AATCA	6160290	2.867345	14.628359	60-64
CATCA	8344055	2.8042512	11.93548	50-54
TCTTC	9015295	2.7730498	10.128651	35-39
TGGCC	19177400	2.7710288	10.503049	75-79
CGAAG	13082170	2.7365355	14.352364	3
AATCC	8092255	2.719627	9.545032	105-109
CAACT	8021040	2.6956933	31.794418	3
GGTTG	15340905	2.6671975	9.939316	85-89
GGCAA	12741840	2.6653452	20.334553	1
TTCGG	13811425	2.6442215	7.051013	70-74
AACTC	7856790	2.6404924	33.489162	4
CTGGA	13059990	2.6135643	10.493979	60-64
GACCG	17185010	2.595566	6.213245	55-59
TCACC	10690565	2.5941873	10.711748	55-59
AAGCG	12396760	2.5931616	10.411795	100-104
GACTT	8750055	2.5548437	6.751606	130-134
CCGGT	17659250	2.551664	13.178021	9
CCATC	10388315	2.520843	16.232197	50-54
GTAAA	5932660	2.5076857	13.843979	95-99
TCTTT	6152200	2.5073574	12.991358	30-34
CTTAA	5600780	2.4939992	14.496485	40-44
TTTTC	6083920	2.4795299	20.08266	35-39
CGGTA	12021195	2.4056807	10.245839	95-99
CGACC	14452590	2.4037158	5.456241	50-54
GCTGG	18249780	2.3947144	8.900884	75-79
CGTAT	8197040	2.3933742	9.460874	5
GGCCA	15839540	2.3923507	6.618021	50-54
CAAGA	7469840	2.3830156	8.89615	115-119
CAAAC	6779090	2.3814538	11.095868	90-94
TAAAG	5628830	2.3792593	13.325722	95-99
CAGGT	11873650	2.3761542	14.342339	2
CTTTT	5812420	2.3688784	17.70192	35-39
TCTTA	5533505	2.3573122	22.382689	40-44
ACGCT	10665355	2.3502867	8.185327	105-109
AAAAT	3624605	2.3365686	11.825473	125-129
TTAAC	5237965	2.3324397	13.829031	40-44
CCTTC	10024310	2.327149	10.780613	70-74
AGATC	7556085	2.3061173	9.920755	115-119
ACCCT	9484930	2.3016262	13.172151	55-59
GCTTC	10887505	2.2953184	9.358488	110-114
AAAGC	7188275	2.293191	13.932101	100-104
CGTGG	17418175	2.285592	5.086901	90-94
ACACA	6488170	2.2792552	6.401508	8
TGGAA	8136300	2.255051	14.542331	60-64
AGCGC	14895230	2.249725	8.405282	100-104
TGACC	9990585	2.2015898	6.556108	80-84
CGCGA	14413710	2.1769981	8.494586	40-44
CGGTG	16554435	2.1722531	8.023661	125-129
GAAGC	10317875	2.1582992	8.368995	1
CCGCG	19668915	2.1449819	5.4669313	85-89
TTCGA	7322050	2.1378944	19.517336	3
CGAAT	6994160	2.1346176	12.711664	45-49
CAATC	6346805	2.13302	13.36842	100-104
GGAAT	7688385	2.130907	18.731712	60-64
ATGTC	7296025	2.1302958	7.717928	30-34
TCTCA	6609980	2.1252444	8.959578	70-74
ATCAC	6323170	2.1250768	10.72227	50-54
CGCTT	10057805	2.1203997	6.6898165	105-109
GCAAC	9186055	2.1159506	24.602678	2
GGAGG	16976775	2.1145947	7.7410045	8
CACAC	8332475	2.1135168	18.123672	8
GGTGC	16081875	2.1102448	11.443567	125-129
GAAGA	7255845	2.102076	13.061383	25-29
ACTTC	6520465	2.0964637	8.753535	25-29
TGGAG	11483705	2.0869749	9.90926	75-79
TGAAA	4881615	2.0634177	7.5910025	120-124
ACTCC	8493295	2.0609949	22.832024	5
TGCAT	7050560	2.0586247	10.105124	85-89
GGGTT	11825155	2.0559428	8.253612	85-89
ACGAA	6443510	2.0555978	16.250393	2
GCATT	7022620	2.0504665	8.110664	65-69
GAGGA	10766270	2.0451796	5.6579423	25-29
TTGCA	6970135	2.0351422	15.61297	85-89
CGTAG	10128485	2.0269117	9.655397	60-64
GTTGC	10582660	2.0260687	11.510892	85-89
TTGTA	5197455	2.0107238	9.177879	125-129
CTCTA	6212095	1.9973161	17.738178	135-137
AGGCG	14481885	1.9863336	5.535778	45-49
GTATC	6787065	1.9816893	11.784176	85-89
GCGTA	9860030	1.9731884	7.27033	80-84
ATCAG	6448425	1.9680597	13.155778	65-69
CGTTC	9323025	1.9654925	10.992984	130-134
TGGTG	11278855	1.9609622	10.689095	115-119
AATAT	3174645	1.9578619	6.2776933	70-74
CCCTG	12284040	1.9545538	5.8254924	15-19
TCTAC	6035000	1.9403766	27.282534	135-137
CTGGC	13398920	1.9360701	7.116787	95-99
TAGCC	8662055	1.9088264	16.36374	9
GCCCT	11987290	1.9073372	5.741383	35-39
CTTGA	6495610	1.8965902	12.908397	135-137
TCCGC	11846870	1.8849943	7.2818522	100-104
TCGAC	8549700	1.8840672	15.004602	4
GTAGG	10362580	1.8832289	10.6623125	80-84
GGCTG	14346860	1.8825779	5.9413	70-74
TGAAT	4644245	1.8780527	8.318415	135-137
ACGTG	9384405	1.8780066	13.3534	7
GCCAT	8478170	1.8683044	11.291797	50-54
TTCTG	6676535	1.8649782	15.287973	110-114
GCCGG	18773645	1.8592452	8.72666	8
AAACG	5821420	1.8571392	12.578803	90-94
AGGGA	9766715	1.8553023	8.20129	6
CAGGC	12177235	1.8392085	5.907514	3
ATATT	3104470	1.8316535	6.106475	70-74
GATCT	6197610	1.8095801	11.787143	115-119
GAAAA	4086550	1.8055581	5.725655	125-129
GCCTT	8527290	1.7977345	7.6795263	70-74
TAACG	5870455	1.7916628	12.891818	45-49
GGCGA	13035415	1.787936	5.0975084	1
CGGAG	13031475	1.7873955	19.888556	3
GTGGC	13618385	1.7869884	7.612955	115-119
CACCA	7034490	1.7842854	16.466305	6
AAGAG	6154025	1.78287	14.639092	25-29
ACCGC	10626430	1.7673593	5.7655177	75-79
TGTTA	4557265	1.7630553	9.160426	105-109
GTATG	6628360	1.7575371	10.652399	30-34
GCAGG	12810985	1.7571532	9.949539	1
CGCCG	16052410	1.750586	12.626728	9
CAACG	7531765	1.7348953	6.66206	125-129
TCTCC	7453785	1.7304001	7.445812	50-54
CTCCC	9850345	1.7258897	20.838165	6
TGTAG	6478655	1.7178421	13.17536	7
TCAGG	8560450	1.7131165	10.0657215	65-69
CGCCA	10298355	1.7127948	7.7939134	105-109
CCCTC	9768580	1.7115636	5.9381094	35-39
GGCCC	15684530	1.7104671	5.0375338	35-39
AACGT	5593355	1.707092	6.543066	85-89
CCAAC	6726095	1.7060615	7.192911	85-89
GACGT	8480280	1.697073	13.260515	6
AGGGT	9276995	1.6859415	6.4313703	80-84
GGTAA	6064155	1.6807368	14.977779	95-99
AGGTA	6052660	1.6775508	8.786301	75-79
GGTAT	6303225	1.6713263	8.312482	30-34
TCTTG	5954515	1.6632938	7.4015174	120-124
CTGTT	5930930	1.6567059	5.7827334	105-109
AAGTT	4080240	1.6499788	7.157705	5
CACGC	9877585	1.6428134	8.96114	105-109
AGTTC	5538280	1.6170688	9.375265	25-29
GACCC	9703510	1.6138617	9.207597	15-19
AACGC	6980595	1.6079367	6.5557814	95-99
GAGGT	8842525	1.6069837	6.030134	75-79
ATCCG	7265875	1.6011552	5.841207	100-104
AAATC	3386935	1.5764698	9.469373	125-129
AGAGT	5634860	1.5617536	14.689286	25-29
GGTGA	8552935	1.5543556	6.768481	75-79
CATCT	4820875	1.5500104	5.408021	110-114
CCACG	9275885	1.5427402	10.648698	8
CCCGC	12820095	1.5395352	7.308011	9
TCCCG	9666830	1.538121	15.166673	7
GTAGC	7645265	1.52997	9.780163	8
CTCAC	6287790	1.5258038	5.315246	70-74
GGAAG	8006720	1.5209706	12.431268	2
CTTCC	6485150	1.505531	6.5595927	60-64
CGCAT	6733135	1.4837571	6.106835	65-69
CCGCC	12330580	1.4807506	5.3432326	55-59
CCTGG	10186175	1.4718461	6.604318	20-24
CCGTA	6677135	1.4714167	6.7944217	60-64
TTAAT	2491035	1.4697237	7.4704237	70-74
TAATA	2378490	1.4668584	7.6766677	70-74
AATGG	5233285	1.4504535	6.452252	135-137
CCGGA	9520265	1.4379086	12.305646	9
TACGG	7145625	1.429982	12.677894	135-137
GGCGT	10893625	1.4294485	5.4547825	1
GAGGG	11445765	1.4256626	7.508554	10-14
GTGCC	9837045	1.4213989	9.888301	9
TTCAG	4857135	1.4181879	5.8699636	2
CATGC	6434000	1.4178379	9.541937	90-94
GTTCA	4855280	1.4176462	6.7148066	1
TGCCC	8889770	1.4144804	8.485803	90-94
GGAGA	7431620	1.4117236	21.87341	4
AGGCA	6735975	1.409035	5.8503466	15-19
GCAAG	6715450	1.4047415	6.0899563	115-119
TCTGG	7336850	1.4046528	7.355253	110-114
GCATG	7018520	1.4045457	6.5040474	85-89
ACGCC	8419740	1.4003487	18.847286	8
AAGGG	7333325	1.3930513	8.394272	5
ATGCC	6305740	1.3895736	11.003739	90-94
CTTGT	4962355	1.3861506	9.163827	120-124
TTGGC	7215925	1.3815014	9.518227	70-74
GCGTC	9536400	1.3779572	6.8549414	120-124
AGGAC	6550085	1.3701506	5.9311805	25-29
AACGG	6496960	1.3590379	10.277059	45-49
GACGA	6492735	1.3581539	5.1822724	130-134
TCGGA	6782665	1.3573464	27.548246	2
ACCAC	5335750	1.353403	16.363672	7
GCGTT	7053860	1.3504739	7.0692444	125-129
GAGTT	5082425	1.347626	8.695061	25-29
GGCCT	9317325	1.346302	5.2881975	70-74
CGTCC	8452590	1.3449193	8.77749	120-124
ACACC	5259100	1.3339609	17.93147	9
TGGCT	6953060	1.3311756	10.426787	70-74
TCCGG	9208695	1.3306056	7.1465926	120-124
GTGAC	6643425	1.3294818	8.02778	75-79
GAAGG	6988185	1.327488	8.43137	4
GGTGG	11092095	1.3217659	8.412694	115-119
CTCCG	8276990	1.316979	6.3747396	50-54
TAGAC	4313460	1.3164681	7.8914466	125-129
AGACG	6287180	1.315156	23.46216	6
ATTTT	2321075	1.310129	6.0224524	135-137
CGACT	5926110	1.3059158	5.7071576	130-134
GTGCA	6523130	1.3054085	14.193777	5
GTCGC	8994175	1.2996087	7.816979	8
GGTAG	7127220	1.2952553	8.20064	80-84
GTAGA	4626925	1.2823951	5.9488635	120-124
GGGAA	6748630	1.2819816	12.062224	1
TCGCA	5804255	1.2790632	5.7517676	35-39
TATAG	3160890	1.2782094	13.127868	7
GCGAC	8427015	1.2727878	5.4584804	115-119
GCACA	5518215	1.2710866	16.47409	7
TGGGA	6940605	1.2613411	9.832615	20-24
TCCGT	5969580	1.2585146	5.704532	55-59
CTGGT	6566855	1.2572359	6.3462133	110-114
TTACG	4260250	1.2439091	7.1167927	110-114
GTTAC	4252705	1.241706	6.5972676	110-114
TAGGG	6780625	1.2322674	9.6553335	80-84
GTTTC	4406710	1.2309405	19.600481	1
GCCGA	8094130	1.2225101	5.2918186	50-54
ATATG	3012460	1.2181867	16.449251	4
GACTA	3972700	1.212468	8.421933	115-119
CCCGG	11095915	1.2100583	9.996545	8
CACCC	6595575	1.2079399	9.120497	55-59
ATGTA	2956950	1.1957396	16.919024	6
TAGGC	5951135	1.1909409	5.0710588	60-64
ACGGC	7803450	1.1786067	7.2450576	135-137
GTATA	2879695	1.164499	13.022663	6
GTTGG	6637480	1.1540043	7.519154	70-74
TTGCG	6001025	1.1489067	5.157404	95-99
TGCAC	5209050	1.1478999	15.418446	6
ACTTG	3906985	1.1407627	8.135857	130-134
GAAGT	4080885	1.1310551	6.140138	4
TTTCG	4032925	1.12653	18.659054	2
GGGAC	8169375	1.1205105	6.1574974	15-19
TAAAT	1810235	1.1164051	5.9311457	3
GAGGC	8135585	1.1158758	5.907895	9
CTACG	4983845	1.0982723	11.846805	135-137
ACATT	2454000	1.0927539	11.430579	2
CTCGG	7555995	1.0917996	17.226366	1
ACGAC	4667405	1.0751078	5.1426716	130-134
CACGA	4619300	1.0640271	14.47541	9
GCCAC	6247005	1.0389851	7.3811164	105-109
GTCCG	7177540	1.037115	8.250256	120-124
ATCTT	2431950	1.0360279	5.41491	30-34
AGTTA	2547935	1.030341	6.4750915	6
CCTGA	4661140	1.027159	5.148896	130-134
AATTG	2526275	1.0215821	7.7862287	5
TGCGT	5284055	1.0116416	6.976496	125-129
TCCCT	4356035	1.0112559	6.5827584	7
CACAT	2986440	1.003676	9.082949	1
GGTTT	3909980	0.99184084	12.277922	3
AGCTC	4479490	0.98712933	6.4232593	4
GAGCG	7190275	0.98621726	5.131023	135-137
ATAGC	3214755	0.98114324	10.516676	8
AGGTG	5373755	0.9765917	12.837435	3
CGTGC	6591265	0.95240146	9.754747	8
AAGCT	3090760	0.9433	8.769034	3
GTGCG	7135025	0.9362496	8.427676	125-129
ACGTA	3030460	0.92489654	9.69062	4
GGACC	6056125	0.9146966	7.5844827	15-19
CATAT	2052140	0.91380763	18.170637	3
TCGCC	5615295	0.89346796	5.999309	9
AAGCA	2778645	0.88643855	7.9868345	4
TTAAA	1436725	0.88605475	5.209757	2
GGGAG	7096670	0.8839477	5.139261	7
GCACG	5785340	0.87379825	5.3384705	15-19
GCCAG	5707580	0.86205363	6.230832	1
ACTTT	2019240	0.8602105	7.0518394	7
CGACG	5692330	0.85975033	10.201757	5
TCGCG	5936480	0.8577886	5.652288	35-39
GAGAC	4096610	0.85693127	23.652283	5
TACTC	2607030	0.83821374	5.3852983	120-124
CTGCA	3769755	0.83072764	5.1790786	3
TTTGC	2859985	0.7988888	5.1322255	9
ATTGT	2040710	0.7894833	6.3462424	6
CGTCG	5430620	0.7846946	5.5377917	7
TTCCC	3318045	0.77028596	6.3258014	6
GAATT	1841980	0.744865	7.0219393	4
ACGGG	5415430	0.7427798	7.1854653	45-49
TTTCC	2376120	0.7308801	8.292255	5
AGCAT	2273270	0.693802	12.41797	1
CTGGG	5169985	0.67839926	6.5287023	20-24
GTCGA	3292370	0.65886885	5.4514704	1
CCTGT	3123805	0.6585647	8.478523	9
CCAGG	4306195	0.6503932	5.7090244	2
GTAGT	2380295	0.6311451	5.0044208	125-129
GACGC	3744685	0.56558454	17.034342	7
CCCCG	4243790	0.5096268	6.382312	8
GCATA	1633420	0.49851978	12.226558	2
CGGAA	2372505	0.49628192	5.2296987	3
AGCGA	2360405	0.49375084	5.067836	7
>>END_MODULE
