# Supplementary material for: Freshwater sponge hosts and their green algae symbionts: a tractable model to understand intracellular symbiosis
Source: PeerJ. 2021 Feb 11;9:e10654. doi: 10.7717/peerj.10654 (PMC7882143; doi:10.7717/peerj.10654)
Supplement: Supplemental Information 28 [file peerj-09-10654-s028.zip › EmApo3_Clean_Data1.fq_fastqc/fastqc_data.txt]

##FastQC	0.10.1
>>Basic Statistics	pass
#Measure	Value	
Filename	EmApo3_Clean_Data1.fq.gz	
File type	Conventional base calls	
Encoding	Sanger / Illumina 1.9	
Total Sequences	32861912	
Filtered Sequences	0	
Sequence length	100-141	
%GC	57	
>>END_MODULE
>>Per base sequence quality	pass
#Base	Mean	Median	Lower Quartile	Upper Quartile	10th Percentile	90th Percentile
1	36.84125415465783	37.0	37.0	37.0	37.0	37.0
2	36.7290534403476	37.0	37.0	37.0	37.0	37.0
3	36.78242830179814	37.0	37.0	37.0	37.0	37.0
4	36.7839986303901	37.0	37.0	37.0	37.0	37.0
5	36.77639888999764	37.0	37.0	37.0	37.0	37.0
6	36.768311716007275	37.0	37.0	37.0	37.0	37.0
7	36.74651973993479	37.0	37.0	37.0	37.0	37.0
8	36.74776531566392	37.0	37.0	37.0	37.0	37.0
9	36.7546889541911	37.0	37.0	37.0	37.0	37.0
10-14	36.75563693311576	37.0	37.0	37.0	37.0	37.0
15-19	36.72817627897001	37.0	37.0	37.0	37.0	37.0
20-24	36.66526073102502	37.0	37.0	37.0	37.0	37.0
25-29	36.71192103490508	37.0	37.0	37.0	37.0	37.0
30-34	36.700186306871004	37.0	37.0	37.0	37.0	37.0
35-39	36.67619957110226	37.0	37.0	37.0	37.0	37.0
40-44	36.65026653348716	37.0	37.0	37.0	37.0	37.0
45-49	36.68255228728018	37.0	37.0	37.0	37.0	37.0
50-54	36.59233080534084	37.0	37.0	37.0	37.0	37.0
55-59	36.57911859784665	37.0	37.0	37.0	37.0	37.0
60-64	36.563545846023814	37.0	37.0	37.0	37.0	37.0
65-69	36.57553335301976	37.0	37.0	37.0	37.0	37.0
70-74	36.4971834870716	37.0	37.0	37.0	37.0	37.0
75-79	36.35398012142447	37.0	37.0	37.0	37.0	37.0
80-84	36.323119945059794	37.0	37.0	37.0	37.0	37.0
85-89	36.30668925167836	37.0	37.0	37.0	37.0	37.0
90-94	36.26151566591743	37.0	37.0	37.0	37.0	37.0
95-99	36.26955265414867	37.0	37.0	37.0	37.0	37.0
100-104	36.26366122185847	37.0	37.0	37.0	37.0	37.0
105-109	36.144995858459	37.0	37.0	37.0	37.0	37.0
110-114	36.19998993247272	37.0	37.0	37.0	37.0	37.0
115-119	36.17163454273301	37.0	37.0	37.0	37.0	37.0
120-124	36.20867027133828	37.0	37.0	37.0	37.0	37.0
125-129	36.134469629595614	37.0	37.0	37.0	37.0	37.0
130-134	36.04953498234563	37.0	37.0	37.0	37.0	37.0
135-139	36.04961682726463	37.0	37.0	37.0	37.0	37.0
140-141	36.01150076893532	37.0	37.0	37.0	37.0	37.0
>>END_MODULE
>>Per sequence quality scores	pass
#Quality	Count
13	5.0
14	23.0
15	56.0
16	90.0
17	137.0
18	173.0
19	265.0
20	364.0
21	717.0
22	1592.0
23	3739.0
24	7716.0
25	15267.0
26	28065.0
27	51806.0
28	85645.0
29	134009.0
30	192027.0
31	267714.0
32	351913.0
33	473192.0
34	647933.0
35	1160494.0
36	2.322018E7
37	6218790.0
>>END_MODULE
>>Per base sequence content	fail
#Base	G	A	T	C
1	54.51615535943253	12.868721698238375	3.9252767763482543	28.689846165980846
2	24.12271385791551	15.057094060747286	33.77534453868661	27.04484754265059
3	27.024121420567372	15.890892167199521	14.792955443371644	42.29203096886146
4	30.681951798787605	26.81412146682153	13.058345479106634	29.44558125528423
5	27.432201753811526	27.158477571238095	19.539852093816087	25.869468581134292
6	20.840820217642843	35.88494789956226	18.720134117576603	24.554097765218287
7	18.882489247734583	26.738620686465232	38.08879410303332	16.290095962766866
8	22.24040402761714	25.28392748419508	29.302905442629147	23.17276304555864
9	23.046784374567128	23.791138507095997	23.531984383623204	29.63009273471367
10-14	25.15218712776055	27.11914571495414	19.583827015299658	28.14484014198565
15-19	24.450940042685282	21.353099600534502	21.610440682818457	32.58551967396176
20-24	24.512603527147174	24.570949493139658	19.44710155635497	31.469345423358202
25-29	26.377370251615307	21.009930888987835	23.911581285958043	28.701117573438818
30-34	28.75224971693674	21.119669482408693	21.52971196563365	28.59836883502092
35-39	33.10020549017354	20.21863974317745	17.782454654494845	28.898700112154156
40-44	31.43402794091835	22.847920717455512	19.69465562442015	26.02339571720599
45-49	26.80724420417169	23.04758530179254	16.996619673255775	33.148550820779995
50-54	30.380436171821046	21.74286085362288	20.28373151263992	27.592971461916154
55-59	28.34903945942038	22.513803213884817	17.43935410696736	31.697803219727444
60-64	29.325845678121226	22.982526397125035	16.739526902755994	30.95210102199775
65-69	29.72763848920294	22.087375195941124	17.94851924623254	30.236467068623398
70-74	32.529187589571784	19.809447484370356	19.913219900290645	27.74814502576722
75-79	24.436397979521093	18.26525370769662	22.37578750743414	34.92256080534815
80-84	29.383401671819946	19.101786895418623	19.784281571930446	31.73052986083098
85-89	28.783144450024693	21.94825851885916	17.467587400270563	31.801009630845584
90-94	27.8442800285023	23.267686919738573	19.31565880889706	29.57237424286207
95-99	23.295226075649232	20.338819242639556	22.145802984875658	34.22015169683556
100-104	24.37269807796265	21.209758892202537	19.212794681778288	35.204748348056526
105-109	25.392677887706665	24.219842007584813	17.465032799641758	32.92244730506677
110-114	22.881700485212768	22.325500619843858	22.983921310581938	31.80887758436144
115-119	30.58836659394405	21.456870235099863	20.76543256951361	27.189330601442478
120-124	28.875439786744217	20.238906914546618	21.463694333378754	29.421958965330408
125-129	25.242490579705013	20.829745233046406	21.05344556654663	32.87431862070195
130-134	26.060271251745775	25.89878634683833	21.13622094779785	26.90472145361805
135-139	27.196716427952722	28.502952339803855	19.39284857662621	24.907482655617212
140-141	25.1224003472851	30.318563766624095	20.84754983280931	23.711486053281494
>>END_MODULE
>>Per base GC content	fail
#Base	%GC
1	83.20600152541337
2	51.1675614005661
3	69.31615238942884
4	60.12753305407183
5	53.30167033494582
6	45.39491798286113
7	35.172585210501445
8	45.41316707317578
9	52.676877109280795
10-14	53.2970272697462
15-19	57.03645971664704
20-24	55.98194895050538
25-29	55.078487825054125
30-34	57.35061855195765
35-39	61.9989056023277
40-44	57.45742365812434
45-49	59.955795024951684
50-54	57.973407633737196
55-59	60.04684267914783
60-64	60.27794670011897
65-69	59.96410555782634
70-74	60.277332615339
75-79	59.358958784869245
80-84	61.11393153265093
85-89	60.58415408087028
90-94	57.416654271364365
95-99	57.51537777248479
100-104	59.57744642601918
105-109	58.31512519277343
110-114	54.6905780695742
115-119	57.77769719538652
120-124	58.29739875207463
125-129	58.11680920040696
130-134	52.96499270536382
135-139	52.10419908356994
140-141	48.8338864005666
>>END_MODULE
>>Per sequence GC content	fail
#GC Content	Count
0	0.0
1	0.0
2	0.0
3	0.0
4	0.5
5	0.5
6	0.0
7	0.0
8	0.0
9	2.0
10	2.5
11	1.5
12	4.0
13	7.5
14	12.5
15	32.5
16	84.5
17	220.5
18	427.5
19	508.0
20	640.5
21	947.0
22	1955.0
23	4318.5
24	5337.0
25	6243.5
26	9046.5
27	14666.0
28	21192.5
29	30640.0
30	52520.5
31	67936.5
32	79847.5
33	96407.5
34	172935.5
35	229836.0
36	229359.5
37	234128.0
38	214039.5
39	224129.0
40	265736.5
41	315043.0
42	404450.0
43	467997.0
44	473928.0
45	517963.5
46	567172.5
47	567236.0
48	569238.5
49	614514.5
50	685657.5
51	692344.0
52	662011.0
53	674924.0
54	774302.5
55	821283.5
56	790604.5
57	710448.5
58	642411.5
59	1279584.5
60	2191651.0
61	2323907.0
62	2263874.0
63	1813026.0
64	1075772.0
65	779450.5
66	716052.0
67	482767.5
68	215594.5
69	553838.5
70	1010171.5
71	1621586.5
72	1689125.0
73	817856.5
74	498156.0
75	422414.0
76	138469.0
77	39911.5
78	7421.0
79	3493.0
80	654.5
81	516.5
82	417.5
83	386.0
84	364.0
85	249.0
86	202.0
87	112.0
88	50.0
89	41.0
90	53.0
91	32.0
92	6.5
93	2.0
94	1.5
95	1.0
96	0.5
97	1.5
98	2.5
99	1.0
100	0.0
>>END_MODULE
>>Per base N content	pass
#Base	N-Count
1	0.0
2	0.0
3	0.0
4	0.0
5	0.0
6	0.0
7	0.0
8	0.0
9	0.0
10-14	0.0
15-19	0.0
20-24	0.0
25-29	0.0
30-34	0.0
35-39	0.0
40-44	0.0
45-49	0.0
50-54	0.0
55-59	0.0
60-64	0.0
65-69	0.0
70-74	0.0
75-79	0.0
80-84	0.0
85-89	0.0
90-94	0.0
95-99	1.2172146282906484E-6
100-104	0.0
105-109	0.0
110-114	0.0
115-119	0.0
120-124	0.0
125-129	0.0
130-134	0.0
135-139	0.0
140-141	0.0
>>END_MODULE
>>Sequence Length Distribution	warn
#Length	Count
100	48692.0
101	56360.0
102	42465.0
103	49033.0
104	58873.0
105	50227.0
106	59644.0
107	55389.0
108	68711.0
109	69353.0
110	80163.0
111	87234.0
112	97188.0
113	98639.0
114	127922.0
115	121408.0
116	113354.0
117	112892.0
118	130177.0
119	148099.0
120	127643.0
121	126668.0
122	138565.0
123	185547.0
124	151578.0
125	153709.0
126	193842.0
127	170057.0
128	179146.0
129	215176.0
130	207459.0
131	197748.0
132	228342.0
133	274479.0
134	395364.0
135	245937.0
136	289638.0
137	0.0
138	0.0
139	0.0
140	0.0
141	2.7705191E7
>>END_MODULE
>>Sequence Duplication Levels	fail
#Total Duplicate Percentage	90.49173069305876
#Duplication Level	Relative count
1	100.0
2	43.098393996773964
3	23.27231923697314
4	14.752787713023354
5	10.7749491549197
6	8.271267269794516
7	6.637211585665194
8	5.259835893120135
9	4.597797882039414
10++	63.860018234097765
>>END_MODULE
>>Overrepresented sequences	fail
#Sequence	Count	Percentage	Possible Source
GTCCCATTCAAGTCGTCTACAAGAGATCTTGCCCCGCGGATTGGCCAGCG	1557127	4.738394406265831	No Hit
GCGAGAAAATGAACCGCTCCCTCGGATTTTCAAGGGCCGTAGAGAACGCA	986767	3.002768067786196	No Hit
GAGAAAATGAACCGCTCCCTCGGATTTTCAAGGGCCGTAGAGAACGCACC	560658	1.706102797670446	No Hit
GCCACCTACAGCCAACAGTCTGAAGCGCAGTCGCGAACCCCGCGCACGGC	552770	1.6820993252005545	No Hit
GTCGTCTACAAGAGATCTTGCCCCGCGGATTGGCCAGCGTTTGATACGCG	495156	1.506777816214711	No Hit
GGCGAGAAAATGAACCGCTCCCTCGGATTTTCAAGGGCCGTAGAGAACGC	488222	1.4856774006332922	No Hit
AGAAAATGAACCGCTCCCTCGGATTTTCAAGGGCCGTAGAGAACGCACCG	475017	1.4454941027168475	No Hit
CGGGCGAGAAAATGAACCGCTCCCTCGGATTTTCAAGGGCCGTAGAGAAC	428397	1.3036277377895724	No Hit
AAGAGATCTTGCCCCGCGGATTGGCCAGCGTTTGATACGCGCGGTCACCG	391119	1.1901894205060253	No Hit
GCCGTTAGTCGCCTGCCGAATAGCCGCCGACCACGAGGGACGGCGACCAA	363398	1.1058334037289126	No Hit
CTGCGCTGGCGGGTCGAAGAGACCCTCTCCTCGGTCGCGGGCGCGCTCCG	344903	1.0495524423533238	No Hit
ATTCAAGTCGTCTACAAGAGATCTTGCCCCGCGGATTGGCCAGCGTTTGA	309683	0.9423766943323322	No Hit
AGCGCAGTCGCGAACCCCGCGCACGGCGGAGGGATGCGCCGGCCTCGCAC	279456	0.8503948279089787	No Hit
GGCCGTTAGTCGCCTGCCGAATAGCCGCCGACCACGAGGGACGGCGACCA	262139	0.7976985636137057	No Hit
CTCTCCTCGGTCGCGGGCGCGCTCCGAACGACGCGGCTATACGTCCCTAA	238374	0.7253807995103876	No Hit
GTCAGATGAAGCCACCTACAGCCAACAGTCTGAAGCGCAGTCGCGAACCC	220885	0.6721611329249497	No Hit
GATGAAGCCACCTACAGCCAACAGTCTGAAGCGCAGTCGCGAACCCCGCG	196719	0.5986231111567702	No Hit
GGGCGAGAAAATGAACCGCTCCCTCGGATTTTCAAGGGCCGTAGAGAACG	193375	0.5884471968642603	No Hit
GTCTACAAGAGATCTTGCCCCGCGGATTGGCCAGCGTTTGATACGCGCGG	193059	0.5874855973079107	No Hit
GCAGAAATTTGAATGCACCATCGCCGGCACGAGGCCATGCGATTCGAGCA	189508	0.5766797744452605	No Hit
GTCGCCGTAACAGCACCGCCCGCAACCCACGTTGGCCAGCCCCGGTGAGA	188632	0.574014074409304	No Hit
GCGCTGGCGGGTCGAAGAGACCCTCTCCTCGGTCGCGGGCGCGCTCCGAA	168595	0.5130407506416547	No Hit
CTCCTCGGTCGCGGGCGCGCTCCGAACGACGCGGCTATACGTCCCTAACT	168456	0.5126177685583236	No Hit
CTCGTCCCATTCAAGTCGTCTACAAGAGATCTTGCCCCGCGGATTGGCCA	165250	0.5028617933125742	No Hit
GAAAATGAACCGCTCCCTCGGATTTTCAAGGGCCGTAGAGAACGCACCGG	156705	0.47685904581571514	No Hit
AGAAATTTGAATGCACCATCGCCGGCACGAGGCCATGCGATTCGAGCAGT	139157	0.42345984007260445	No Hit
GTCGGCCGTTAGTCGCCTGCCGAATAGCCGCCGACCACGAGGGACGGCGA	138836	0.42248302533340115	No Hit
AGAGATCTTGCCCCGCGGATTGGCCAGCGTTTGATACGCGCGGTCACCGA	131594	0.400445354488199	No Hit
GAGATCTTGCCCCGCGGATTGGCCAGCGTTTGATACGCGCGGTCACCGAA	123973	0.3772543727826914	No Hit
CAAGAGATCTTGCCCCGCGGATTGGCCAGCGTTTGATACGCGCGGTCACC	120526	0.36676502572339675	No Hit
CGAGAAAATGAACCGCTCCCTCGGATTTTCAAGGGCCGTAGAGAACGCAC	118127	0.3594647809902236	No Hit
GGCAGAAATTTGAATGCACCATCGCCGGCACGAGGCCATGCGATTCGAGC	116403	0.3542185859422909	No Hit
CCTGACTCTCCAAAGACACCTAATATCTAGGCAGGCGGTCGGCCGCGTAC	110076	0.33496529355930355	No Hit
GCCCGCAACCCACGTTGGCCAGCCCCGGTGAGAAATGCGGAAGCGGCGGT	107258	0.3263900165029959	No Hit
CCGCCCGCAACCCACGTTGGCCAGCCCCGGTGAGAAATGCGGAAGCGGCG	98754	0.30051203350553674	No Hit
CATTCAAGTCGTCTACAAGAGATCTTGCCCCGCGGATTGGCCAGCGTTTG	96335	0.29315092804094905	No Hit
CCCGCAACCCACGTTGGCCAGCCCCGGTGAGAAATGCGGAAGCGGCGGTC	88591	0.26958565283724206	No Hit
GCCTGCGCTGGCGGGTCGAAGAGACCCTCTCCTCGGTCGCGGGCGCGCTC	88085	0.2680458763324544	No Hit
CAAGTCGTCTACAAGAGATCTTGCCCCGCGGATTGGCCAGCGTTTGATAC	86817	0.26418730596077306	No Hit
CCTGCGCTGGCGGGTCGAAGAGACCCTCTCCTCGGTCGCGGGCGCGCTCC	85117	0.2590141437905378	No Hit
GCGGGAGCTCCGGCCACGAAGGCCTGCGCTGGCGGGTCGAAGAGACCCTC	85023	0.2587280983528895	No Hit
CCCATTCAAGTCGTCTACAAGAGATCTTGCCCCGCGGATTGGCCAGCGTT	84549	0.25728569901836507	No Hit
CTTATATTGGTCGGGCTAGGAGCTGAGTCTACTCACAGGCACTATCCCAT	82103	0.2498424315663678	No Hit
AGATGAAGCCACCTACAGCCAACAGTCTGAAGCGCAGTCGCGAACCCCGC	80019	0.2435007433529735	No Hit
CCGGGCGAGAAAATGAACCGCTCCCTCGGATTTTCAAGGGCCGTAGAGAA	79557	0.2420948604572978	No Hit
CGCGGATTGGCCAGCGTTTGATACGCGCGGTCACCGAAGGCCGCCTACGG	79366	0.24151364047228902	No Hit
TTCAAGTCGTCTACAAGAGATCTTGCCCCGCGGATTGGCCAGCGTTTGAT	74950	0.22807559097596025	No Hit
CTACAAGAGATCTTGCCCCGCGGATTGGCCAGCGTTTGATACGCGCGGTC	72629	0.22101270309530374	No Hit
GCCAACAGTCTGAAGCGCAGTCGCGAACCCCGCGCACGGCGGAGGGATGC	72429	0.22040409578115844	No Hit
GCGCAGTCGCGAACCCCGCGCACGGCGGAGGGATGCGCCGGCCTCGCACT	72406	0.22033410594003172	No Hit
CCGCAACCCACGTTGGCCAGCCCCGGTGAGAAATGCGGAAGCGGCGGTCG	72168	0.2196098632361988	No Hit
GAAATTTGAATGCACCATCGCCGGCACGAGGCCATGCGATTCGAGCAGTT	71724	0.21825875499879616	No Hit
GCCGTAACAGCACCGCCCGCAACCCACGTTGGCCAGCCCCGGTGAGAAAT	70089	0.21328339020565815	No Hit
GAAGCCACCTACAGCCAACAGTCTGAAGCGCAGTCGCGAACCCCGCGCAC	69705	0.2121148641624991	No Hit
GCCCACTGGTGTTAGTTTTAGTACAGCCGAGCCCAATTTATTGGGCTGAA	69374	0.21110761905758862	No Hit
CTCCACCGGAACGCGGGAGCTCCGGCCACGAAGGCCTGCGCTGGCGGGTC	68277	0.2077694079395015	No Hit
CTGCTTACAACACCTCGTCCCATTCAAGTCGTCTACAAGAGATCTTGCCC	66389	0.20202415489396966	No Hit
CACCTACAGCCAACAGTCTGAAGCGCAGTCGCGAACCCCGCGCACGGCGG	66340	0.20187504610200405	No Hit
AAGCGCAGTCGCGAACCCCGCGCACGGCGGAGGGATGCGCCGGCCTCGCA	65884	0.20048742142575268	No Hit
GGCGGGTCGAAGAGACCCTCTCCTCGGTCGCGGGCGCGCTCCGAACGACG	65598	0.19961711296652487	No Hit
GCCACGAAGGCCTGCGCTGGCGGGTCGAAGAGACCCTCTCCTCGGTCGCG	64613	0.19661972194435917	No Hit
GGCCTGCGCTGGCGGGTCGAAGAGACCCTCTCCTCGGTCGCGGGCGCGCT	64157	0.19523209726810783	No Hit
CAGATGAAGCCACCTACAGCCAACAGTCTGAAGCGCAGTCGCGAACCCCG	60421	0.18386331263987318	No Hit
GCTCCCTCGGATTTTCAAGGGCCGTAGAGAACGCACCGGACGCCACCAGA	59988	0.18254567780474854	No Hit
CGAGATGGCGCCCTCCACCGGAACGCGGGAGCTCCGGCCACGAAGGCCTG	59801	0.18197662996602268	No Hit
GTCTACTTATATTGGTCGGGCTAGGAGCTGAGTCTACTCACAGGCACTAT	57437	0.17478289151282494	No Hit
CCGAGATGGCGCCCTCCACCGGAACGCGGGAGCTCCGGCCACGAAGGCCT	54169	0.16483824799969035	No Hit
TGACTCTCCAAAGACACCTAATATCTAGGCAGGCGGTCGGCCGCGTACGG	53539	0.16292113496013258	No Hit
CGTTAGTCGCCTGCCGAATAGCCGCCGACCACGAGGGACGGCGACCAAGC	53491	0.1627750692047377	No Hit
CTCGGATTTTCAAGGGCCGTAGAGAACGCACCGGACGCCACCAGAAGCGT	53488	0.1627659400950255	No Hit
GTTAGTCGCCTGCCGAATAGCCGCCGACCACGAGGGACGGCGACCAAGCT	52880	0.16091577386002373	No Hit
CTACTGCTTACAACACCTCGTCCCATTCAAGTCGTCTACAAGAGATCTTG	51975	0.15816182576351615	No Hit
GTCCGAGATGGCGCCCTCCACCGGAACGCGGGAGCTCCGGCCACGAAGGC	51966	0.15813443843437958	No Hit
GACCGGGCGAGAAAATGAACCGCTCCCTCGGATTTTCAAGGGCCGTAGAG	50392	0.1533446988720559	No Hit
AAAATGAACCGCTCCCTCGGATTTTCAAGGGCCGTAGAGAACGCACCGGA	50240	0.15288215731330546	No Hit
CACCGGAACGCGGGAGCTCCGGCCACGAAGGCCTGCGCTGGCGGGTCGAA	50002	0.15215791460947253	No Hit
AGATCTTGCCCCGCGGATTGGCCAGCGTTTGATACGCGCGGTCACCGAAG	49935	0.15195403115923384	No Hit
GCTTACAACACCTCGTCCCATTCAAGTCGTCTACAAGAGATCTTGCCCCG	49499	0.150627267214397	No Hit
ACAAGAGATCTTGCCCCGCGGATTGGCCAGCGTTTGATACGCGCGGTCAC	46417	0.14124862850341757	No Hit
CAGAAATTTGAATGCACCATCGCCGGCACGAGGCCATGCGATTCGAGCAG	45243	0.13767610356938453	No Hit
ACCGCCCGCAACCCACGTTGGCCAGCCCCGGTGAGAAATGCGGAAGCGGC	44859	0.1365075775262255	No Hit
CACCCGGTCGCCGTAACAGCACCGCCCGCAACCCACGTTGGCCAGCCCCG	44571	0.13563118299385624	No Hit
CTCTACTGCTTACAACACCTCGTCCCATTCAAGTCGTCTACAAGAGATCT	43951	0.13374450032000573	No Hit
TACAAGAGATCTTGCCCCGCGGATTGGCCAGCGTTTGATACGCGCGGTCA	42952	0.13070450678584983	No Hit
CTCCAAAGACACCTAATATCTAGGCAGGCGGTCGGCCGCGTACGGGGTTC	42888	0.13050975244532334	No Hit
CTCGTCCCGGTTCGGGAATATTAACCCGATTCCCTTTCGATGGTGGGTGC	42873	0.1304641068967624	No Hit
CTCCAGCCAACCTGATTCCAGGGTGATGGCCCGTTAAGAAGAAAAGAGAA	42507	0.12935035551187649	No Hit
CCATTCAAGTCGTCTACAAGAGATCTTGCCCCGCGGATTGGCCAGCGTTT	40756	0.12402199847653417	No Hit
CTCGGTCGCGGGCGCGCTCCGAACGACGCGGCTATACGTCCCTAACTTCG	40133	0.12212618669297148	No Hit
CCGCGGATTGGCCAGCGTTTGATACGCGCGGTCACCGAAGGCCGCCTACG	39805	0.12112807069777315	No Hit
CTACAGCCAACAGTCTGAAGCGCAGTCGCGAACCCCGCGCACGGCGGAGG	38911	0.11840759600354356	No Hit
GGCATTCGTTAAGCCATTCATACTTGCCAACAATTAATTGGCTATTGATT	38282	0.1164935260005565	No Hit
CAACAGTCTGAAGCGCAGTCGCGAACCCCGCGCACGGCGGAGGGATGCGC	37920	0.11539194676195347	No Hit
CCTCGGTCGCGGGCGCGCTCCGAACGACGCGGCTATACGTCCCTAACTTC	37663	0.11460988636327674	No Hit
GCGCATATGTAGCCCAAAACATTAGGATCATAAGGACCTGACGTCATCCT	37608	0.11444251935188678	No Hit
CCCGGTCGCCGTAACAGCACCGCCCGCAACCCACGTTGGCCAGCCCCGGT	37277	0.11343527424697625	No Hit
CGCCGTAACAGCACCGCCCGCAACCCACGTTGGCCAGCCCCGGTGAGAAA	36927	0.11237021144722194	No Hit
GGCGATTTGTACGAACACTAGAGCCGTATTCACCAGAACGCTCTACTTTC	36590	0.11134470812288706	No Hit
CATTATTCAACCTGGATACAGCCGGACTCCTCCGGCGAACCCATATTGAT	35434	0.10782695784712709	No Hit
GTAAATTAGACCATTAGTAATCTTTAGCTTAGAATAGAGGCGTGGCCTGC	34872	0.10611677129437874	No Hit
GAACCGCTCCCTCGGATTTTCAAGGGCCGTAGAGAACGCACCGGACGCCA	34762	0.1057820372715988	No Hit
GGGAGCTCCGGCCACGAAGGCCTGCGCTGGCGGGTCGAAGAGACCCTCTC	33527	0.10202388710675142	No Hit
GCCAGCGTTTGATACGCGCGGTCACCGAAGGCCGCCTACGGGCCACGGAG	33521	0.10200562888732706	No Hit
GTCCCGGTTCGGGAATATTAACCCGATTCCCTTTCGATGGTGGGTGCCGG	33137	0.10083710284416805	No Hit
CGCCCGCAACCCACGTTGGCCAGCCCCGGTGAGAAATGCGGAAGCGGCGG	32989	0.10038673343170051	No Hit
>>END_MODULE
>>Kmer Content	fail
#Sequence	Count	Obs/Exp Overall	Obs/Exp Max	Max Obs/Exp Position
GAGAT	14388005	4.3107038	19.608423	90-94
AGAGA	15201745	4.076017	19.603012	40-44
TTCAA	10815180	4.0648584	89.96221	7
ATTTT	6174820	3.9051807	39.883575	25-29
GATTC	12362920	3.7775114	20.684713	110-114
TTGAT	8084410	3.7199156	24.52313	50-54
AGAAA	11217455	3.699677	50.99545	4
GGATT	10959800	3.6690648	25.09983	20-24
TTTGA	7905070	3.6373951	25.268322	50-54
TTCGC	14925280	3.383859	16.333607	95-99
ATCTT	7915085	3.3240871	25.90712	6
GAGAA	12146885	3.2569225	37.334152	3
AAGAA	9841195	3.2457666	40.5296	130-134
CTTCG	13773345	3.1226923	12.856502	100-104
AAATG	8430060	3.1067424	52.11836	7
TTTCA	7394295	3.1053712	31.627323	25-29
TTTTC	6478640	3.0402253	31.363861	25-29
ATTGG	8939090	2.9925818	18.909231	40-44
TTGCC	12927935	2.931021	13.510564	25-29
TGATA	7095010	2.9216802	21.986588	50-54
ACCGG	19733910	2.9131696	13.364989	75-79
AGAAG	10692090	2.8668509	20.34696	60-64
CGAAG	14017930	2.7888904	12.134259	65-69
AGATT	6751840	2.780365	21.75415	90-94
TGATT	6040980	2.779663	28.75807	110-114
GGCCA	18760005	2.7693994	8.7956085	80-84
TCCCT	13344405	2.761347	15.659631	15-19
TCGCG	16683220	2.7519317	11.660052	95-99
GATTT	5972615	2.748206	28.399525	25-29
GCGCT	16548120	2.7296464	11.5282955	70-74
TTGGC	10930755	2.7152383	14.555746	40-44
ATGAA	7363425	2.7136538	51.14482	9
GATGG	11111660	2.7064478	17.766684	120-124
AGTTG	8082590	2.7058473	17.07892	115-119
AAGAG	10088670	2.7050571	15.623571	20-24
AAAAT	5952165	2.6982145	62.245735	6
CGCTT	11782940	2.6714277	16.852581	70-74
TGATG	7966385	2.6669447	22.448298	120-124
TACCG	13062160	2.6503284	17.365122	75-79
TCTTG	7729090	2.6388717	20.374256	7
GAGTT	7845425	2.6264505	16.658495	115-119
TCCAG	12942325	2.6260138	14.216306	95-99
GTTTG	6969495	2.6071088	19.83294	50-54
TTTAC	6155935	2.585299	26.853973	75-79
ATACG	9413405	2.5741055	15.220686	55-59
TCAAG	9295210	2.5417852	64.68213	8
ACATA	7418050	2.4951482	18.341728	105-109
CTTTA	5895490	2.4759207	25.70159	75-79
CGCGG	20595585	2.471723	9.853983	35-39
GAAAA	7473730	2.464943	45.397457	5
GCTTT	7149485	2.4409819	22.39694	70-74
GAAGG	11134085	2.4270017	11.998749	70-74
AGCGT	10805910	2.402227	14.578382	65-69
GAAGA	8945870	2.3986402	25.33876	135-137
GATCT	7792665	2.381062	18.581873	5
CAACC	14300460	2.3700721	12.951682	105-109
CGGTC	14353315	2.3676085	10.890983	60-64
GGAGT	9573730	2.3318567	12.543617	115-119
TTAAG	5631035	2.3188248	28.653751	130-134
TTCCA	8313115	2.3183582	21.722694	110-114
CGGAT	10391150	2.3100228	18.437384	20-24
CTCCA	12395625	2.295541	17.7368	95-99
GGTCA	10290925	2.2877421	12.52516	60-64
TGGCC	13850025	2.28459	11.717566	120-124
GATTG	6761445	2.2635612	18.608074	35-39
CCTAC	12203715	2.2600014	14.447999	90-94
CACCG	16713115	2.2518635	11.415022	45-49
GAACG	11317575	2.25165	13.378921	40-44
GTGTG	8270230	2.2508335	15.09148	135-137
CCACG	16654390	2.2439508	7.585205	85-89
AATGA	6085015	2.2425196	50.642834	8
GCCAC	16526825	2.2267632	12.645024	1
GTTAA	5401395	2.2242603	27.82191	130-134
GCTCC	14752315	2.2210066	11.330209	15-19
CCAGC	16263770	2.1913202	8.586618	100-104
TACAA	6435090	2.164518	26.26336	7
ATTCG	7080035	2.1633167	17.004131	90-94
GGTGA	8857165	2.1573243	16.489382	115-119
ATTCA	5683055	2.1359618	87.71255	6
GGTCG	11816860	2.135639	9.056382	9
CCGAA	11564740	2.0999815	11.382381	65-69
ATTCC	7523600	2.0981784	19.282494	110-114
GTTGC	8416620	2.0907183	13.025336	115-119
GTGAT	6238635	2.0885377	21.654922	120-124
CGTTT	6102355	2.08347	18.713343	45-49
CGAGA	10459535	2.0809417	28.714008	2
GAAGC	10377740	2.0646684	13.832923	60-64
CTACA	8240825	2.0567539	37.237595	6
ATGGC	9219560	2.0495706	17.613676	120-124
CCTCC	14749315	2.026719	12.388712	95-99
AACTT	5361400	2.015069	7.7601976	70-74
TGGCG	11124420	2.0104957	11.617147	70-74
GATAC	7346455	2.008896	15.343315	50-54
CACCA	12100455	2.0054567	11.269364	55-59
ATGCA	7317795	2.001059	17.264097	85-89
GCTTC	8802630	1.9957318	12.216831	100-104
CTGAT	6526380	1.9941466	20.158363	105-109
TAAGA	5403910	1.9915109	27.149368	130-134
GGGAG	11215020	1.9874159	10.908215	115-119
CCTCG	13125815	1.9761323	9.827638	20-24
AACCT	7912430	1.9747925	17.56319	105-109
GACAT	7186055	1.9650344	14.218351	105-109
TTCGT	5722575	1.9538056	19.83143	125-129
AGAAC	7979505	1.9527673	18.516232	40-44
AACCC	11761625	1.9493009	10.352277	90-94
TGCAA	7068370	1.9328535	18.292852	85-89
AGATC	7022870	1.9204113	15.776627	4
GCACC	14253045	1.9204025	10.17228	45-49
AAGGC	9644490	1.9187872	10.8582115	70-74
TTTTT	2696890	1.9058347	6.649924	110-114
GTAGA	6317440	1.8927305	19.588272	35-39
CAGAA	7714395	1.8878888	16.439388	60-64
CGTTA	6135205	1.8746222	21.049793	125-129
TAGAG	6227565	1.8658035	19.067137	40-44
ACGCG	12628060	1.8641862	10.127116	55-59
TGGTG	6832100	1.8594308	10.305927	130-134
CGCGC	16799305	1.840132	6.059796	55-59
AGTCG	8252355	1.8345546	19.404255	6
AGATG	6079525	1.8214501	12.45069	4
AAGTC	6647620	1.8177989	14.667942	10-14
GCGGA	11180455	1.8083401	11.210967	35-39
GAAAT	4899730	1.8057047	11.602557	4
TGAAC	6555715	1.7926674	22.132362	8
CGGAG	11078130	1.79179	10.348745	85-89
ACCTG	8790615	1.7836268	14.5208235	105-109
TGAAG	5930010	1.7766547	11.150571	7
GCGGG	13461290	1.770029	8.007595	9
TTATT	2784670	1.7611266	5.24261	3
CATAC	7046330	1.7586306	13.692219	105-109
AGGGC	10870800	1.758256	12.084111	30-34
CGGGC	14611190	1.7535223	13.783468	80-84
GGGCC	14609425	1.7533106	7.9362516	30-34
CGGGA	10809485	1.7483389	11.816074	110-114
GCGTT	7014360	1.7423918	13.571695	45-49
AAGCG	8682975	1.7274922	12.588343	65-69
AACAG	7054885	1.7264916	8.576546	9
ACCCT	9319295	1.7258369	11.559261	90-94
CCATT	6178825	1.7231482	64.09044	4
AGGGT	7067205	1.7213466	16.723404	115-119
CAGCC	12738785	1.7163768	10.889078	9
AGCCA	9434520	1.7131656	12.294906	100-104
GGAGA	7852980	1.7117883	11.781616	90-94
CAAGA	6987665	1.7100414	17.646124	9
CCCTC	12436210	1.7088728	9.504508	15-19
TTACC	6113775	1.7050072	18.886057	75-79
TACCT	6105755	1.7027705	17.025349	95-99
GCAAC	9318495	1.6920973	13.536744	85-89
GCCAG	11445915	1.6896747	8.726434	40-44
AATTT	2979180	1.6861975	15.39056	6
GTCGC	10201255	1.6827182	14.178072	8
CCCCG	16774600	1.677034	5.573592	30-34
ATATT	2952435	1.67106	8.488461	4
CCACC	13466635	1.6560585	10.307825	2
TCCTC	7942270	1.6434876	7.488468	4
CTTGC	7229885	1.6391593	12.943515	8
ATACC	6565625	1.6386555	13.081549	110-114
AAATA	3610510	1.6367037	6.1940126	105-109
CCGGA	11052100	1.631539	10.954012	50-54
GGCCG	13521650	1.6227642	8.052543	35-39
GTCTA	5302815	1.6202843	21.956799	4
CGTGG	8931705	1.6142102	13.473024	65-69
TGAAT	3905635	1.6083157	8.9215355	8
GAACC	8855880	1.6080934	14.684897	9
TCGTC	7087580	1.6068962	23.281921	2
GCCAA	8844900	1.6060996	13.738925	100-104
CCGTA	7828055	1.588322	13.406662	35-39
TCACC	8487660	1.5718266	9.959549	65-69
AAGGG	7175900	1.5641987	14.602086	30-34
GGCGG	11866105	1.5602776	6.6987715	8
TCTAC	5539715	1.5449135	20.117847	5
AGGCC	10406080	1.5361717	7.9499817	70-74
TCCAC	8255620	1.5288552	7.158581	75-79
GAGAG	7009975	1.5280305	5.130686	100-104
ACTTC	5470165	1.5255176	5.3238454	70-74
TCGCC	10111860	1.5223721	8.010231	9
GCCGT	9219815	1.5208274	10.722862	1
CAGGG	9386800	1.5182322	11.519831	115-119
CGCTC	10084285	1.5182204	10.748429	15-19
CGCCT	10063650	1.5151136	8.708808	75-79
ACAAG	6182070	1.5128938	17.699844	8
TACGC	7453405	1.512305	12.659887	55-59
CCCGC	15092100	1.5088266	5.688695	30-34
TTGAA	3657515	1.5061415	11.920999	9
CTACC	8102575	1.5005128	11.9392395	90-94
CCCTA	8099745	1.4999887	13.105462	90-94
CTATA	3947270	1.4835716	7.0704145	60-64
TCGAA	5419560	1.4819845	5.236663	10-14
CATTC	5299630	1.4779588	65.03141	5
CTACG	7263445	1.4737619	11.797985	75-79
TAACT	3916265	1.4719183	8.165872	70-74
TGCCT	6477645	1.4686117	10.078434	120-124
AACGC	8075995	1.4664781	11.146913	45-49
CCTGA	7225750	1.4661136	15.7753105	105-109
GTGGT	5381725	1.4646953	9.857148	130-134
TACGG	6583390	1.4635321	11.526711	80-84
GGGCA	9028420	1.4602674	10.818686	80-84
CCCTT	7038225	1.4564142	8.778501	125-129
CCTTC	7018420	1.4523159	8.480994	125-129
CCAAC	8738730	1.4483045	11.0279	100-104
GGTGT	5310030	1.4451828	10.136891	130-134
TCCGA	7117955	1.4442419	5.024791	45-49
CCGTT	6336190	1.4365408	17.714478	125-129
GTCAC	7067780	1.4340613	11.333962	60-64
GGCAT	6443325	1.4323949	16.661005	80-84
CATGC	7047850	1.4300175	12.65591	85-89
CCAGA	7872140	1.4294611	11.680652	60-64
AGAGG	6547460	1.4272118	5.172372	100-104
TCTGA	4670650	1.4271251	6.5799212	15-19
GCGGT	7790270	1.4079208	11.42346	60-64
GCATG	6329115	1.4070051	14.597245	80-84
TATAC	3743250	1.4068911	8.236974	60-64
CTCGG	8454795	1.3946358	10.713362	20-24
CTCCT	6670585	1.3803388	7.734351	3
GCCCC	13787700	1.3784198	5.656761	30-34
CCGGG	11458070	1.3751092	7.818671	80-84
TAGTC	4498770	1.3746068	16.126936	6
CGCAC	10195595	1.3737167	11.794231	45-49
CTCTC	6598660	1.3654554	8.732749	1
TAACA	4038780	1.358491	9.829678	8
ACCTC	7301265	1.3521186	11.775654	95-99
GCCTC	8975950	1.3513572	6.242116	120-124
GTAGT	4032060	1.349832	7.0073175	80-84
CTCCC	9785510	1.3446374	9.170866	15-19
GACGC	9081230	1.340594	12.041844	50-54
CAAGG	6702795	1.3335323	12.52955	30-34
ATGCG	5988645	1.3313165	5.675916	55-59
CAAGT	4847125	1.3254516	63.47788	9
TAAAT	2604340	1.3191806	7.542948	105-109
TCTCC	6355650	1.3151696	7.948145	2
CTGAA	4795090	1.3112226	5.760329	20-24
ACCAG	7202150	1.3078012	11.331621	60-64
ACAGC	7172095	1.3023437	15.6472	8
GGGTG	6567105	1.3003724	15.034743	115-119
CCGCC	12893830	1.2890555	5.4008226	75-79
CGTAG	5797685	1.2888644	16.487404	35-39
GTCGT	5180195	1.2867789	19.168896	1
CACGG	8708510	1.2855723	7.6386204	85-89
TTTGG	3409080	1.2752491	5.8795066	95-99
GGCGC	10625715	1.2752163	9.025186	70-74
TTGGT	3406295	1.2742074	6.177703	7
AAAGA	3857170	1.2721498	12.577016	135-137
GGACG	7854760	1.2704382	12.682656	50-54
ACGAA	5190765	1.2702988	6.653743	125-129
ACAGT	4606930	1.25977	5.7924185	15-19
AAAAG	3818290	1.2593266	20.729523	135-137
GAATA	3411085	1.2570921	8.926524	15-19
TGAGA	4189350	1.2551461	5.032841	130-134
TGTGC	5033375	1.2503082	13.717691	135-137
GCGTG	6905045	1.2479358	11.911779	65-69
CAGTC	6133200	1.2444339	8.339782	5
ACGGA	6239315	1.2413222	10.450904	85-89
GCCTA	6057380	1.2290499	10.478163	75-79
ACGTT	4016450	1.2272332	9.562309	135-137
AAATT	2418850	1.225224	14.3119545	5
GCTAT	3976785	1.2151134	5.599013	60-64
CAACA	5367825	1.1989605	5.4438314	10-14
ATAAA	2627765	1.1912092	6.0936794	105-109
TTAGT	2585335	1.1896019	24.57367	5
CGACA	6548320	1.1890756	9.878525	105-109
CGCGA	8041000	1.1870327	8.06584	100-104
CGTCT	5220495	1.1835904	17.116774	3
ACCGA	6469035	1.1746787	9.382858	65-69
GTCCC	7758700	1.1680965	35.20453	1
AGTAG	3894880	1.1669216	6.145636	80-84
ACCGC	8650385	1.1655208	10.521499	10-14
GCGAC	7889875	1.1647232	7.8560452	105-109
ATCAT	3046475	1.1450101	5.728343	50-54
AGTCT	3746435	1.1447296	6.9654336	15-19
AATAG	3096715	1.1412369	5.9795833	15-19
ATTTG	2475740	1.1391733	12.949425	7
TCGGA	5082815	1.1299443	14.619484	20-24
CCAGG	7649810	1.1292841	9.645396	115-119
CACCT	6084990	1.1268771	14.729144	3
GCAGT	5065365	1.1260649	9.223513	4
GTGCA	5063395	1.1256269	12.55983	135-137
TTATC	2670550	1.1215471	6.668807	50-54
TACAG	4083755	1.1167072	21.756035	7
CGTAA	4079060	1.1154233	7.582568	6
CACGT	5471995	1.1102746	5.5206323	135-137
TCGTG	4442840	1.1036173	9.658154	130-134
GGTTC	4442290	1.1034806	5.9304194	65-69
GTGGC	6101820	1.1027704	11.78157	65-69
CGCCA	8184340	1.1027277	8.763073	55-59
CACTA	4380995	1.0934135	5.205493	70-74
GCCCG	9929120	1.0875981	10.026684	125-129
TATTG	2363500	1.0875278	6.3633537	5
ACGGG	6648215	1.0752902	8.735946	80-84
GTCAG	4816405	1.0707196	9.087256	1
CTGCG	6442330	1.0626757	8.204488	1
TACGT	3476460	1.0622383	5.385601	60-64
TTGGA	3170400	1.06137	6.409671	95-99
TGCCC	7035235	1.0591766	8.014355	30-34
TGCGC	6373675	1.051351	8.092976	2
AGGTT	3122270	1.0452572	7.42561	65-69
GTAAC	3799330	1.0389309	7.865825	7
GAGTA	3467490	1.0388739	5.989879	75-79
GGATG	4230920	1.0305179	5.0868535	55-59
TCGGT	4145440	1.029742	8.649342	7
GCGCG	8549110	1.0259982	6.7472363	55-59
TATCA	2703850	1.0162352	6.753908	50-54
CGGAC	6815460	1.0061153	10.285205	50-54
CAGCG	6771345	0.9996031	8.073424	45-49
ACGCA	5492830	0.9974147	11.306924	45-49
CCGCG	9100885	0.9968764	6.4575453	30-34
TCCCA	5382080	0.99670535	41.626755	2
GGGAT	4038090	0.9835506	5.05922	50-54
ACGCC	7263485	0.9786551	9.684653	55-59
CCCAT	5272530	0.97641784	42.6002	3
GTCTG	3910340	0.9713424	5.1563864	15-19
GCTGG	5333860	0.9639785	9.509298	5
CCGCT	6261955	0.9427568	9.700108	10-14
AGCTG	4184370	0.93021375	5.5892367	50-54
ACGAG	4650055	0.9251362	5.1196575	30-34
ACTAC	3675995	0.9174588	5.0210533	70-74
GCGCA	6164160	0.9099688	6.5115614	2
GGCGA	5585485	0.903403	12.735058	1
GCCGC	8241110	0.9026999	6.130786	70-74
TATAT	1558610	0.88216364	6.8705616	3
GATGA	2942650	0.8816298	10.344634	5
TTCGA	2881295	0.8803846	5.2154703	40-44
CAGAT	3194145	0.8734424	10.064871	3
AACCG	4809675	0.873364	12.184916	9
TTATA	1541765	0.8726295	7.003171	7
GAGGT	3564470	0.86819166	5.289087	65-69
CTGGC	5091215	0.8398065	8.426625	6
GTCCA	4122975	0.8365568	5.1295667	60-64
GCGAG	5079160	0.8215094	22.256329	1
GGCCC	7371445	0.80744016	7.2698336	125-129
ACTCT	2892760	0.8067318	5.3222737	5
ATCTA	2129475	0.8003579	5.0153522	100-104
CCCGT	5272470	0.79378676	10.518532	125-129
TGCGG	4287250	0.77482677	5.6822114	50-54
ACCTA	3063090	0.7644893	19.189894	4
GGGCG	5810970	0.7640861	8.114846	2
ATAGC	2794095	0.7640482	6.5844703	20-24
CTTAT	1793455	0.75319475	5.277282	1
GTTAG	2213470	0.74101394	17.602348	4
GAATG	2472600	0.74080086	6.358394	9
CGCTG	4468255	0.73704785	8.311126	4
GTCGG	4035810	0.7293845	5.635428	1
TTCGG	2903385	0.72121114	6.477592	70-74
TCAGA	2565595	0.70156467	9.655682	2
TCTAA	1861215	0.69953305	5.859836	100-104
TGACT	2141710	0.65440315	5.303099	3
CGAAT	2363335	0.64625645	5.972725	15-19
CTCGT	2804775	0.6358985	9.446037	1
CGCAG	3698965	0.54605055	5.953612	3
AGCGC	3664235	0.5409236	6.2323885	1
GCAGA	2680705	0.5333307	5.5898204	1
AAGCC	2558755	0.46463108	6.216067	9
>>END_MODULE
