# Supplementary material for: Freshwater sponge hosts and their green algae symbionts: a tractable model to understand intracellular symbiosis
Source: PeerJ. 2021 Feb 11;9:e10654. doi: 10.7717/peerj.10654 (PMC7882143; doi:10.7717/peerj.10654)
Supplement: Supplemental Information 29 [file peerj-09-10654-s029.zip › EmApo3_Clean_Data2.fq_fastqc/fastqc_data.txt]

##FastQC	0.10.1
>>Basic Statistics	pass
#Measure	Value	
Filename	EmApo3_Clean_Data2.fq.gz	
File type	Conventional base calls	
Encoding	Sanger / Illumina 1.9	
Total Sequences	32861912	
Filtered Sequences	0	
Sequence length	100-141	
%GC	58	
>>END_MODULE
>>Per base sequence quality	pass
#Base	Mean	Median	Lower Quartile	Upper Quartile	10th Percentile	90th Percentile
1	36.77180052700525	37.0	37.0	37.0	37.0	37.0
2	36.64155244527464	37.0	37.0	37.0	37.0	37.0
3	36.655210384593566	37.0	37.0	37.0	37.0	37.0
4	36.64185358417368	37.0	37.0	37.0	37.0	37.0
5	36.58041808401167	37.0	37.0	37.0	37.0	37.0
6	36.576885179413786	37.0	37.0	37.0	37.0	37.0
7	36.61248998536664	37.0	37.0	37.0	37.0	37.0
8	36.62766913866728	37.0	37.0	37.0	37.0	37.0
9	36.637767698970165	37.0	37.0	37.0	37.0	37.0
10-14	36.6469604690074	37.0	37.0	37.0	37.0	37.0
15-19	36.61018764824153	37.0	37.0	37.0	37.0	37.0
20-24	36.59855530012983	37.0	37.0	37.0	37.0	37.0
25-29	36.55502484456777	37.0	37.0	37.0	37.0	37.0
30-34	36.56306503407349	37.0	37.0	37.0	37.0	37.0
35-39	36.55249628810399	37.0	37.0	37.0	37.0	37.0
40-44	36.568297523284706	37.0	37.0	37.0	37.0	37.0
45-49	36.56017688806421	37.0	37.0	37.0	37.0	37.0
50-54	36.58798566559365	37.0	37.0	37.0	37.0	37.0
55-59	36.59001310696711	37.0	37.0	37.0	37.0	37.0
60-64	36.51842277466996	37.0	37.0	37.0	37.0	37.0
65-69	36.41603693662134	37.0	37.0	37.0	37.0	37.0
70-74	36.400913872570776	37.0	37.0	37.0	37.0	37.0
75-79	36.36434190439071	37.0	37.0	37.0	37.0	37.0
80-84	36.35553892299389	37.0	37.0	37.0	37.0	37.0
85-89	36.42638840977968	37.0	37.0	37.0	37.0	37.0
90-94	36.43655985689451	37.0	37.0	37.0	37.0	37.0
95-99	36.428405249213746	37.0	37.0	37.0	37.0	37.0
100-104	36.333358747500576	37.0	37.0	37.0	37.0	37.0
105-109	36.367149207488026	37.0	37.0	37.0	37.0	37.0
110-114	36.34509525577359	37.0	37.0	37.0	37.0	37.0
115-119	36.30914248841339	37.0	37.0	37.0	37.0	37.0
120-124	36.31153690274173	37.0	37.0	37.0	37.0	37.0
125-129	36.2976310743703	37.0	37.0	37.0	37.0	37.0
130-134	36.23357152190897	37.0	37.0	37.0	37.0	37.0
135-139	36.25012932841984	37.0	37.0	37.0	37.0	37.0
140-141	36.143398643945666	37.0	37.0	37.0	37.0	37.0
>>END_MODULE
>>Per sequence quality scores	pass
#Quality	Count
11	332.0
12	797.0
13	795.0
14	812.0
15	983.0
16	1376.0
17	1898.0
18	2647.0
19	4014.0
20	6321.0
21	9635.0
22	13052.0
23	17388.0
24	22110.0
25	28079.0
26	35003.0
27	44741.0
28	56700.0
29	75605.0
30	98881.0
31	137830.0
32	191435.0
33	303080.0
34	571374.0
35	1831126.0
36	2.2924814E7
37	6481084.0
>>END_MODULE
>>Per base sequence content	fail
#Base	G	A	T	C
1	49.592561910563155	13.379344746202987	6.696539059302638	30.331554283931222
2	33.578119252464674	19.119864358470682	28.988839724237593	18.31317666482705
3	26.65021743104905	20.091840669526473	20.057341763924143	33.20060013550033
4	35.080028210166226	29.079193566095608	14.957997574821574	20.882780648916594
5	31.402707182710486	28.90980902145925	18.290603419545402	21.39688037628486
6	26.30454369179736	31.765163268649736	18.250873534077993	23.67941950547491
7	29.569524134809928	17.915984316432958	28.944390089048987	23.570101459708127
8	27.378014401596594	20.468136485789383	19.174900717888843	32.97894839472518
9	26.92214013597261	17.15793651933582	22.779365363768243	33.140557980923326
10-14	31.49574437421657	21.192368843297977	18.113185866969637	29.19870091551581
15-19	34.53456633929273	20.734051019307703	19.438870142431153	25.29251249896841
20-24	31.65460609839135	22.131274041510427	19.88992484673442	26.3241950133638
25-29	30.72934100730353	22.01557657387677	19.906492355040083	27.34859006377961
30-34	29.32432842008706	19.524748286100944	23.96501092206686	27.185912371745136
35-39	28.420388320679574	19.11636547502166	24.51178981916816	27.9514563851306
40-44	28.949437269505196	19.979219103258508	22.630818316353597	28.440525310882702
45-49	31.036698047271262	22.135768606525392	19.799393291540675	27.028140054662675
50-54	30.203963798817533	18.866504716250514	20.46021244656808	30.469319038363867
55-59	29.420933267668666	19.9431980707635	20.15387236141342	30.481996300154417
60-64	30.42062251277406	19.179696543524308	20.259101783243775	30.140579160457857
65-69	30.589464788293512	21.088824655120494	21.656547555723478	26.665163000862517
70-74	29.24752522007849	19.908543361688753	22.98930871703387	27.854622701198885
75-79	31.30569335101378	19.14426525151671	22.653243061450592	26.89679833601891
80-84	32.078012381020315	20.491161317698133	19.64522514697258	27.785601154308974
85-89	30.759446376705046	18.73157350065328	21.699986294163285	28.808993828478393
90-94	29.02221818377458	21.322512822747502	21.515253890278814	28.140015103199108
95-99	31.421780935935807	19.09803239689766	21.390702403438972	28.089484263727567
100-104	29.517545229743625	20.62154208905455	21.557098264435112	28.303814416766716
105-109	29.553972354288472	19.688634393756484	21.726388342735355	29.03100490921969
110-114	28.03586965751291	20.040030526424626	23.53109829373957	28.393001522322887
115-119	32.97271546107388	20.914097072009685	21.56824393555922	24.544943531357212
120-124	29.782895046523585	19.661286456686284	23.14908032061696	27.406738176173175
125-129	30.23065253113656	21.31872716244292	23.069846359358056	25.38077394706247
130-134	28.7255694944319	21.599186126368398	23.200938031879993	26.47430634731971
135-139	27.231989049803822	22.81970174603208	23.040599170770996	26.9077100333931
140-141	28.220576480979503	23.318395933047874	20.693449285437797	27.767578300534822
>>END_MODULE
>>Per base GC content	fail
#Base	%GC
1	79.92411619449437
2	51.89129591729172
3	59.85081756654939
4	55.96280885908283
5	52.799587558995356
6	49.98396319727227
7	53.13962559451806
8	60.35696279632177
9	60.06269811689594
10-14	60.69444528973238
15-19	59.82707883826115
20-24	57.97880111175515
25-29	58.07793107108314
30-34	56.5102407918322
35-39	56.37184470581018
40-44	57.3899625803879
45-49	58.06483810193394
50-54	60.67328283718141
55-59	59.90292956782308
60-64	60.56120167323191
65-69	57.25462778915603
70-74	57.10214792127738
75-79	58.2024916870327
80-84	59.863613535329286
85-89	59.568440205183435
90-94	57.16223328697369
95-99	59.51126519966336
100-104	57.82135964651034
105-109	58.584977263508165
110-114	56.4288711798358
115-119	57.517658992431095
120-124	57.189633222696756
125-129	55.61142647819902
130-134	55.19987584175161
135-139	54.13969908319692
140-141	55.98815478151433
>>END_MODULE
>>Per sequence GC content	fail
#GC Content	Count
0	1.0
1	3.0
2	3.5
3	2.0
4	3.0
5	4.0
6	7.0
7	10.5
8	8.5
9	9.5
10	14.0
11	16.0
12	23.5
13	37.5
14	48.5
15	61.0
16	87.5
17	126.5
18	187.0
19	344.0
20	699.0
21	1945.5
22	4347.0
23	5594.5
24	5938.5
25	8754.5
26	13145.0
27	18268.0
28	23927.5
29	32416.0
30	69467.0
31	98382.5
32	116238.5
33	123871.5
34	131922.5
35	154030.5
36	168126.0
37	216092.5
38	248216.0
39	261174.0
40	289335.5
41	336833.0
42	420230.0
43	483088.5
44	502325.5
45	523187.5
46	543090.0
47	588657.0
48	683284.0
49	820930.0
50	897803.5
51	847330.0
52	775045.5
53	686013.0
54	642570.0
55	684925.0
56	950794.5
57	1121894.0
58	1245440.5
59	1575933.5
60	1500346.0
61	878646.0
62	438197.0
63	406689.0
64	467014.5
65	1144081.0
66	2000238.0
67	1418282.5
68	378310.0
69	263269.0
70	1014115.5
71	1857523.5
72	1550030.0
73	880388.0
74	728496.0
75	583462.0
76	559540.5
77	392109.0
78	58625.5
79	13734.5
80	1515.0
81	1072.5
82	776.5
83	606.0
84	520.0
85	632.5
86	504.5
87	228.0
88	159.0
89	119.5
90	105.5
91	81.0
92	68.0
93	51.5
94	37.5
95	27.0
96	14.5
97	11.5
98	8.5
99	5.5
100	5.0
>>END_MODULE
>>Per base N content	pass
#Base	N-Count
1	0.0010802779826079504
2	0.0
3	0.0
4	0.0
5	0.0
6	0.0
7	0.0
8	0.0
9	0.0
10-14	0.0
15-19	0.0
20-24	0.0
25-29	0.0
30-34	0.0
35-39	0.0
40-44	0.0
45-49	0.0
50-54	6.086073141453243E-6
55-59	0.0
60-64	0.0
65-69	0.0
70-74	0.0
75-79	0.0
80-84	0.0
85-89	0.0
90-94	0.0
95-99	0.0
100-104	0.0
105-109	3.354988067907987E-4
110-114	0.0
115-119	0.0
120-124	0.0
125-129	0.0
130-134	0.0
135-139	0.0
140-141	0.0
>>END_MODULE
>>Sequence Length Distribution	warn
#Length	Count
100	49332.0
101	56877.0
102	42807.0
103	49896.0
104	59689.0
105	51415.0
106	60775.0
107	56678.0
108	70523.0
109	70756.0
110	81646.0
111	90182.0
112	100278.0
113	101672.0
114	131046.0
115	125241.0
116	117014.0
117	115307.0
118	133490.0
119	150853.0
120	129200.0
121	128612.0
122	140642.0
123	187613.0
124	153544.0
125	156211.0
126	197190.0
127	173832.0
128	184156.0
129	219674.0
130	215637.0
131	201713.0
132	234917.0
133	284597.0
134	402462.0
135	252823.0
136	300499.0
137	0.0
138	0.0
139	0.0
140	0.0
141	2.7583113E7
>>END_MODULE
>>Sequence Duplication Levels	fail
#Total Duplicate Percentage	89.42630085977983
#Duplication Level	Relative count
1	100.0
2	42.62897508148187
3	22.63962291101271
4	14.03825427536326
5	9.592136188336731
6	7.228837438807443
7	5.452467829271143
8	4.331848696939399
9	3.672202672345509
10++	50.11881419537469
>>END_MODULE
>>Overrepresented sequences	fail
#Sequence	Count	Percentage	Possible Source
CTCGGAGACGCCGGAGGGGACCCTGGGAAGAGTTCTCTTTTCTTCTTAAC	907240	2.76076449842602	No Hit
GGCAACTCCCGGTATGTCGCGAAGCGCGAATCTCCGTGGCCCGTAGGCGG	624449	1.9002211435536678	No Hit
CGGAGACGCCGGAGGGGACCCTGGGAAGAGTTCTCTTTTCTTCTTAACGG	553184	1.6833591423408352	No Hit
GTTTCGACGTGCCGGCACGCCGGCGAGGACTTCGGCCCTCGCAGGCGTAG	460617	1.401674376098384	No Hit
GCAGGTGCACACCACGAAGGGAGGCAACTCCCGGTATGTCGCGAAGCGCG	450922	1.3721721365451895	No Hit
GTGCACACCACGAAGGGAGGCAACTCCCGGTATGTCGCGAAGCGCGAATC	438180	1.3333977645609907	No Hit
GGTGCACACCACGAAGGGAGGCAACTCCCGGTATGTCGCGAAGCGCGAAT	408058	1.2417354169775636	No Hit
CAGGTTTCGACGTGCCGGCACGCCGGCGAGGACTTCGGCCCTCGCAGGCG	337151	1.0259628228570512	No Hit
CACGAAGGGAGGCAACTCCCGGTATGTCGCGAAGCGCGAATCTCCGTGGC	328091	0.9983929115262679	No Hit
GGGACGTATAGCCGCGTCGTTCGGAGCGCGCCCGCGACCGAGGAGAGGGT	276452	0.8412535460505158	No Hit
AGCATATGTAGCCAGGCGTCGCCCCGCGTGAGGTTCAGGTTTCGACGTGC	266427	0.8107471044289815	No Hit
GCCAGGCGTCGCCCCGCGTGAGGTTCAGGTTTCGACGTGCCGGCACGCCG	227260	0.691560491063332	No Hit
GGGAAGAGTTCTCTTTTCTTCTTAACGGGCCATCACCCTGGAATCAGGTT	215567	0.6559782644418255	No Hit
GGAGACGCCGGAGGGGACCCTGGGAAGAGTTCTCTTTTCTTCTTAACGGG	206307	0.627799745796897	No Hit
CGACGTGCCGGCACGCCGGCGAGGACTTCGGCCCTCGCAGGCGTAGCCGA	198688	0.6046148501645309	No Hit
GGAAGCTCCCTGTAGCACGGTGCAACTCGCCATCTTGGCGACCGGCACCC	191145	0.58166122531154	No Hit
GCCGGAGGGGACCCTGGGAAGAGTTCTCTTTTCTTCTTAACGGGCCATCA	184434	0.5612394068853936	No Hit
GGCGTCGCCCCGCGTGAGGTTCAGGTTTCGACGTGCCGGCACGCCGGCGA	175639	0.534475900245853	No Hit
GACGTATAGCCGCGTCGTTCGGAGCGCGCCCGCGACCGAGGAGAGGGTCT	170546	0.5189777149911423	No Hit
GGAAGAGTTCTCTTTTCTTCTTAACGGGCCATCACCCTGGAATCAGGTTG	170291	0.5182017406656071	No Hit
GGCTGCAGGTGCACACCACGAAGGGAGGCAACTCCCGGTATGTCGCGAAG	159116	0.48419580698773707	No Hit
CTCTTTTCTTCTTAACGGGCCATCACCCTGGAATCAGGTTGGCTGGAGGT	153940	0.46844504969765605	No Hit
CACATTTCCCCGCGGGCTGCAGGTGCACACCACGAAGGGAGGCAACTCCC	147238	0.4480506186006462	No Hit
GGGAAGCATATGTAGCCAGGCGTCGCCCCGCGTGAGGTTCAGGTTTCGAC	146226	0.4449710655910709	No Hit
GGACGTATAGCCGCGTCGTTCGGAGCGCGCCCGCGACCGAGGAGAGGGTC	141848	0.43164865148442977	No Hit
GTGCCGGCACGCCGGCGAGGACTTCGGCCCTCGCAGGCGTAGCCGACCGC	137534	0.41852099171831514	No Hit
GACGTGCCGGCACGCCGGCGAGGACTTCGGCCCTCGCAGGCGTAGCCGAC	135360	0.4119054302135554	No Hit
GTCGGAAGCGAGGGTCGACGAAGCGGGCTGGCGGGGGGGCCCTCTCGGGG	133394	0.4059228203155069	No Hit
TGCAGGTGCACACCACGAAGGGAGGCAACTCCCGGTATGTCGCGAAGCGC	131480	0.4000984483191362	No Hit
GTTCAGGTTTCGACGTGCCGGCACGCCGGCGAGGACTTCGGCCCTCGCAG	128306	0.39043985024364986	No Hit
CGTGCCGGCACGCCGGCGAGGACTTCGGCCCTCGCAGGCGTAGCCGACCG	127250	0.3872264036249626	No Hit
GTCCCGACTTTGCGGAAGGGATGTATTTATTAGATCCAAAGCCAATGCGG	127162	0.38695861640673856	No Hit
GCTGCAGGTGCACACCACGAAGGGAGGCAACTCCCGGTATGTCGCGAAGC	118772	0.3614275395783423	No Hit
GTTCTCTTTTCTTCTTAACGGGCCATCACCCTGGAATCAGGTTGGCTGGA	114470	0.3483363962510763	No Hit
CCGGTATGTCGCGAAGCGCGAATCTCCGTGGCCCGTAGGCGGCCTTCGGT	113379	0.3450164433524136	No Hit
TCGGAGACGCCGGAGGGGACCCTGGGAAGAGTTCTCTTTTCTTCTTAACG	112061	0.3410057211521959	No Hit
AGGCAACTCCCGGTATGTCGCGAAGCGCGAATCTCCGTGGCCCGTAGGCG	108051	0.32880314450358217	No Hit
CCCCGCGTGAGGTTCAGGTTTCGACGTGCCGGCACGCCGGCGAGGACTTC	106119	0.32292399784893827	No Hit
GAGACGCCGGAGGGGACCCTGGGAAGAGTTCTCTTTTCTTCTTAACGGGC	103619	0.3153164064221218	No Hit
CATTTCCCCGCGGGCTGCAGGTGCACACCACGAAGGGAGGCAACTCCCGG	100896	0.3070302178400332	No Hit
GAAGCGGGCTGGCGGGGGGGCCCTCTCGGGGGTCCTGCCGCCGGAGCGTG	100572	0.3060442739911178	No Hit
GGCGAAGTTAGGGACGTATAGCCGCGTCGTTCGGAGCGCGCCCGCGACCG	99621	0.30315034621235676	No Hit
GAAGAGTTCTCTTTTCTTCTTAACGGGCCATCACCCTGGAATCAGGTTGG	96505	0.29366824425797255	No Hit
GGGGAAGCTCCCTGTAGCACGGTGCAACTCGCCATCTTGGCGACCGGCAC	94625	0.2879473355050065	No Hit
CCGGAGGGGACCCTGGGAAGAGTTCTCTTTTCTTCTTAACGGGCCATCAC	88542	0.26943654404527645	No Hit
TTCGACGTGCCGGCACGCCGGCGAGGACTTCGGCCCTCGCAGGCGTAGCC	87276	0.2655840597467366	No Hit
CGTATAGCCGCGTCGTTCGGAGCGCGCCCGCGACCGAGGAGAGGGTCTCT	86273	0.2625318940662978	No Hit
CGCAACGACACATTTCCCCGCGGGCTGCAGGTGCACACCACGAAGGGAGG	85433	0.25997574334688744	No Hit
CCCGCGTGAGGTTCAGGTTTCGACGTGCCGGCACGCCGGCGAGGACTTCG	84876	0.25828077197699273	No Hit
GCAACTCCCGGTATGTCGCGAAGCGCGAATCTCCGTGGCCCGTAGGCGGC	84685	0.2576995519919839	No Hit
CCCGACTTTGCGGAAGGGATGTATTTATTAGATCCAAAGCCAATGCGGGG	84160	0.25610195779235245	No Hit
ATTTCCCCGCGGGCTGCAGGTGCACACCACGAAGGGAGGCAACTCCCGGT	82865	0.25216122543326147	No Hit
CTGGGAAGAGTTCTCTTTTCTTCTTAACGGGCCATCACCCTGGAATCAGG	80436	0.2447696896029665	No Hit
GTCGACGAAGCGGGCTGGCGGGGGGGCCCTCTCGGGGGTCCTGCCGCCGG	79284	0.24126411147348945	No Hit
CGGAGGGGACCCTGGGAAGAGTTCTCTTTTCTTCTTAACGGGCCATCACC	79206	0.24102675462097273	No Hit
ACGAAGGGAGGCAACTCCCGGTATGTCGCGAAGCGCGAATCTCCGTGGCC	78194	0.2379472016113974	No Hit
AGCGAGGGTCGACGAAGCGGGCTGGCGGGGGGGCCCTCTCGGGGGTCCTG	75910	0.23099690608385778	No Hit
GGCGAATTGTAGCCGAGAGAGGCACCTGCGCTCGGCAGGCGGTCGACCAA	74523	0.22677621436026	No Hit
CGAAGGGAGGCAACTCCCGGTATGTCGCGAAGCGCGAATCTCCGTGGCCC	73898	0.22487431650355585	No Hit
CAGGTGCACACCACGAAGGGAGGCAACTCCCGGTATGTCGCGAAGCGCGA	72879	0.2217734622379854	No Hit
CACCACGAAGGGAGGCAACTCCCGGTATGTCGCGAAGCGCGAATCTCCGT	72774	0.22145394339805913	No Hit
GCCCTGACCCGCCTCTCGGGGCGAAGTTAGGGACGTATAGCCGCGTCGTT	68910	0.20969565008877147	No Hit
AAGCGAGGGTCGACGAAGCGGGCTGGCGGGGGGGCCCTCTCGGGGGTCCT	68214	0.20757769663554576	No Hit
GGGAGGCAACTCCCGGTATGTCGCGAAGCGCGAATCTCCGTGGCCCGTAG	68089	0.2071973170642049	No Hit
TTTCGACGTGCCGGCACGCCGGCGAGGACTTCGGCCCTCGCAGGCGTAGC	67498	0.20539888245090548	No Hit
CTTTTCTTCTTAACGGGCCATCACCCTGGAATCAGGTTGGCTGGAGGTAG	67363	0.20498807251385737	No Hit
GTCTCTTCGACCCGCCAGCGCAGGCCTTCGTGGCCGGAGCTCCCGCGTTC	65637	0.19973579139278322	No Hit
GGCGGTGCTGTTACGGCGACCGGGTGGTGCCCTGACCCGCCTCTCGGGGC	64265	0.19556074521774633	No Hit
CTGGAATCAGGTTGGCTGGAGGTAGGGTTGCATGCCCGGTAAAGCGCCAC	64219	0.19542076553549287	No Hit
GTCGCGAAGCGCGAATCTCCGTGGCCCGTAGGCGGCCTTCGGTGACCGCG	62456	0.19005589206130186	No Hit
AGACGCCGGAGGGGACCCTGGGAAGAGTTCTCTTTTCTTCTTAACGGGCC	61925	0.188440039642246	No Hit
GACGCCGGAGGGGACCCTGGGAAGAGTTCTCTTTTCTTCTTAACGGGCCA	60960	0.18550350935149482	No Hit
CCTGGGAAGAGTTCTCTTTTCTTCTTAACGGGCCATCACCCTGGAATCAG	60098	0.18288041182752848	No Hit
CCCTGACCCGCCTCTCGGGGCGAAGTTAGGGACGTATAGCCGCGTCGTTC	57466	0.174871139573376	No Hit
CAACTCCCGGTATGTCGCGAAGCGCGAATCTCCGTGGCCCGTAGGCGGCC	55832	0.1698988178168087	No Hit
AAGCATATGTAGCCAGGCGTCGCCCCGCGTGAGGTTCAGGTTTCGACGTG	54629	0.16623804482222457	No Hit
CCCGGTATGTCGCGAAGCGCGAATCTCCGTGGCCCGTAGGCGGCCTTCGG	53177	0.16181955572152953	No Hit
GCATATGTAGCCAGGCGTCGCCCCGCGTGAGGTTCAGGTTTCGACGTGCC	53158	0.16176173802668573	No Hit
GGCGTGTGCCTGTAACCGTAGTGAATCAACGGGGCTTGATCTGGCGAATA	52795	0.16065711575151195	No Hit
GAGGCAACTCCCGGTATGTCGCGAAGCGCGAATCTCCGTGGCCCGTAGGC	51418	0.1564668543936214	No Hit
GCGAGGGTCGACGAAGCGGGCTGGCGGGGGGGCCCTCTCGGGGGTCCTGC	51385	0.15636643418678742	No Hit
CTTCGACCCGCCAGCGCAGGCCTTCGTGGCCGGAGCTCCCGCGTTCCGGT	51116	0.15554785734926196	No Hit
GGGGACCCTGGGAAGAGTTCTCTTTTCTTCTTAACGGGCCATCACCCTGG	50990	0.15516443474135042	No Hit
CTCTTCGACCCGCCAGCGCAGGCCTTCGTGGCCGGAGCTCCCGCGTTCCG	50845	0.15472319443859506	No Hit
AGCCAGGCGTCGCCCCGCGTGAGGTTCAGGTTTCGACGTGCCGGCACGCC	48364	0.14717342070662232	No Hit
GCCCCGCGTGAGGTTCAGGTTTCGACGTGCCGGCACGCCGGCGAGGACTT	48114	0.14641266156394064	No Hit
GTCGATTCAGACATTTGGCATTTGCGCTTGGCTGAAAAGCCAATGGCGCG	47512	0.14458075354836322	No Hit
GGAGGGGACCCTGGGAAGAGTTCTCTTTTCTTCTTAACGGGCCATCACCC	46454	0.14136122085653446	No Hit
GGACCCTGGGAAGAGTTCTCTTTTCTTCTTAACGGGCCATCACCCTGGAA	45997	0.1399705531437124	No Hit
GAAGCTCCCTGTAGCACGGTGCAACTCGCCATCTTGGCGACCGGCACCCA	45457	0.13832731339552	No Hit
GCCGCGTCGTTCGGAGCGCGCCCGCGACCGAGGAGAGGGTCTCTTCGACC	45427	0.1382360222983982	No Hit
CATGCAACAAGTCCCGACTTTGCGGAAGGGATGTATTTATTAGATCCAAA	45143	0.13737179991231185	No Hit
TGGGAAGAGTTCTCTTTTCTTCTTAACGGGCCATCACCCTGGAATCAGGT	44851	0.13648323323365968	No Hit
AGCGGGCTGGCGGGGGGGCCCTCTCGGGGGTCCTGCCGCCGGAGCGTGGA	44001	0.13389665214854207	No Hit
AAGCGGGCTGGCGGGGGGGCCCTCTCGGGGGTCCTGCCGCCGGAGCGTGG	43836	0.13339455111437215	No Hit
GCAACAAGTCCCGACTTTGCGGAAGGGATGTATTTATTAGATCCAAAGCC	42374	0.12894563164796985	No Hit
CGTCGCCCCGCGTGAGGTTCAGGTTTCGACGTGCCGGCACGCCGGCGAGG	42171	0.12832789522411234	No Hit
GAAGCATATGTAGCCAGGCGTCGCCCCGCGTGAGGTTCAGGTTTCGACGT	42048	0.12795360172591297	No Hit
GGGACCCTGGGAAGAGTTCTCTTTTCTTCTTAACGGGCCATCACCCTGGA	41414	0.1260243165400723	No Hit
CCTGACCCGCCTCTCGGGGCGAAGTTAGGGACGTATAGCCGCGTCGTTCG	40739	0.12397026685483181	No Hit
GGCCAACGTGGGTTGCGGGCGGTGCTGTTACGGCGACCGGGTGGTGCCCT	40238	0.1224457055328978	No Hit
GACACATTTCCCCGCGGGCTGCAGGTGCACACCACGAAGGGAGGCAACTC	40142	0.12215357402210804	No Hit
CTCGGGGCGAAGTTAGGGACGTATAGCCGCGTCGTTCGGAGCGCGCCCGC	39809	0.12114024284405607	No Hit
GCACACCACGAAGGGAGGCAACTCCCGGTATGTCGCGAAGCGCGAATCTC	38684	0.11771682670198862	No Hit
TTCCCCGCGGGCTGCAGGTGCACACCACGAAGGGAGGCAACTCCCGGTAT	38252	0.1164022349034347	No Hit
GCCGAGAGAGGCACCTGCGCTCGGCAGGCGGTCGACCAAAGTTGACCTGG	38204	0.11625616914803985	No Hit
GTAATTCTAGAGCTAATACATGCAACAAGTCCCGACTTTGCGGAAGGGAT	37998	0.11562930361447014	No Hit
GCGTGAGGTTCAGGTTTCGACGTGCCGGCACGCCGGCGAGGACTTCGGCC	37457	0.11398302082970704	No Hit
CGCCCCGCGTGAGGTTCAGGTTTCGACGTGCCGGCACGCCGGCGAGGACT	37432	0.11390694491543887	No Hit
TCGACGTGCCGGCACGCCGGCGAGGACTTCGGCCCTCGCAGGCGTAGCCG	37019	0.11265017081172879	No Hit
CGGCGACCGGGTGGTGCCCTGACCCGCCTCTCGGGGCGAAGTTAGGGACG	36763	0.11187115344962277	No Hit
GTAGCCAGGCGTCGCCCCGCGTGAGGTTCAGGTTTCGACGTGCCGGCACG	36509	0.11109822216065822	No Hit
CTTTGCGGAAGGGATGTATTTATTAGATCCAAAGCCAATGCGGGGGGCAA	36276	0.11038919463967892	No Hit
CTCCGGCGCACAGCCGGCGAATTGTAGCCGAGAGAGGCACCTGCGCTCGG	36006	0.10956757476558272	No Hit
CAGGCGTCGCCCCGCGTGAGGTTCAGGTTTCGACGTGCCGGCACGCCGGC	35421	0.10778739837170766	No Hit
CGAAGCGGGCTGGCGGGGGGGCCCTCTCGGGGGTCCTGCCGCCGGAGCGT	35086	0.10676798112051424	No Hit
CCCCGCGGGCTGCAGGTGCACACCACGAAGGGAGGCAACTCCCGGTATGT	35026	0.10658539892627063	No Hit
GTATAGCCGCGTCGTTCGGAGCGCGCCCGCGACCGAGGAGAGGGTCTCTT	34958	0.10637847243946122	No Hit
AAATCTCCGGCGCACAGCCGGCGAATTGTAGCCGAGAGAGGCACCTGCGC	34414	0.10472306054498594	No Hit
AAGGGAGGCAACTCCCGGTATGTCGCGAAGCGCGAATCTCCGTGGCCCGT	34121	0.10383145082976304	No Hit
GGTTTCGACGTGCCGGCACGCCGGCGAGGACTTCGGCCCTCGCAGGCGTA	33919	0.10321675744247626	No Hit
GTCTGTCGGGCTGCGGTCGGAAGCGAGGGTCGACGAAGCGGGCTGGCGGG	33781	0.10279681839571599	No Hit
ATTAGATCCAAAGCCAATGCGGGGGGCAACTCCCGGACCCTTGGTGATTC	33176	0.10095578127042638	No Hit
GAAGCGAGGGTCGACGAAGCGGGCTGGCGGGGGGGCCCTCTCGGGGGTCC	32878	0.10004895637234984	No Hit
>>END_MODULE
>>Kmer Content	fail
#Sequence	Count	Obs/Exp Overall	Obs/Exp Max	Max Obs/Exp Position
TCTCT	16494610	4.961427	19.01361	135-137
TTCTC	14127575	4.249445	19.42803	130-134
TTTCT	10584500	4.105123	21.019855	35-39
TTCTT	10410855	4.0377765	30.324228	40-44
ATCTC	12736285	3.9984095	9.938759	120-124
GAATC	12488070	3.7264314	12.93911	60-64
CTCTT	12261810	3.6882398	9.332083	30-34
ATCAA	8121635	3.5812867	12.623524	85-89
TCAAA	7530675	3.320699	12.37823	85-89
CTTCT	10764065	3.2377317	15.976443	110-114
CTTCG	15144275	3.2173266	14.117046	70-74
CATTT	7478710	3.0273488	9.802983	3
AAGAT	7399835	2.9716043	11.36104	110-114
GCGAA	13926695	2.9351344	9.307262	35-39
GCCAA	12506715	2.894342	9.638605	80-84
TATGT	7812160	2.8799186	21.036976	5
AATCT	6805950	2.875441	11.498604	45-49
CCAAT	8713695	2.8551357	10.7660265	100-104
TTGAA	7413390	2.8523705	13.54127	135-137
TGGCC	18903335	2.8363981	10.680333	75-79
GTTCT	10341015	2.8327034	16.197252	130-134
TATCA	6695055	2.8285887	12.028856	85-89
ATTTC	6856155	2.7753413	9.417003	4
TCTTC	9153510	2.7532916	10.131316	40-44
AGGTT	10550770	2.7471056	12.831845	2
CGAAG	12901650	2.7191	15.232656	3
CATCA	8281145	2.7134063	10.693588	50-54
AATCA	6143225	2.7088945	13.503859	65-69
AATCC	8151510	2.6709301	9.6020775	100-104
GGCAA	12663170	2.6688387	19.522598	1
CAACT	8114360	2.6587574	29.44635	3
CCGGT	17521090	2.6289957	12.976574	9
CTGGA	12880050	2.6008632	11.079334	60-64
AACTC	7925350	2.596826	30.888456	4
GGTTG	14607495	2.5737665	10.07396	85-89
GACCG	16401660	2.5686002	6.2521257	55-59
TTCGG	13211635	2.5560927	7.1826544	70-74
CCATC	10392385	2.5302792	16.268227	50-54
TCACC	10289005	2.505109	11.299362	55-59
AAGCG	11874290	2.5025775	10.790335	100-104
GACTT	8561435	2.4477353	6.6947656	130-134
TCTTT	6248055	2.4232638	12.030597	35-39
GGCCA	15367695	2.406675	7.231088	50-54
GCTGG	17525355	2.3947985	9.359891	75-79
CGGTA	11846845	2.3922286	10.49833	95-99
GTAAA	5938380	2.3847177	12.060648	95-99
TTTTC	6109435	2.3695009	19.720581	35-39
CAAGA	7605790	2.3687656	8.974025	110-114
CCTTC	10139920	2.3654177	11.411649	70-74
CGACC	13746770	2.3639379	5.44213	50-54
CTTAA	5593870	2.3633502	12.547151	40-44
ACGCT	10570965	2.3439116	8.487945	110-114
CAAAC	6848125	2.3419414	10.908486	90-94
CGTAT	8162270	2.333613	11.318934	5
AGCGC	14811230	2.319529	8.797681	100-104
CTTTT	5974965	2.3173478	17.84355	35-39
ACACA	6753880	2.3097112	5.8652143	8
CAGGT	11408895	2.3037934	13.052062	2
ACCCT	9398300	2.2882454	13.350552	55-59
CCGCG	19568240	2.2771375	5.677851	85-89
AAAAT	3830500	2.2731194	11.5447855	125-129
AGATC	7584430	2.2631886	9.741779	115-119
CGCGA	14387070	2.2531033	8.743692	40-44
TAAAG	5604095	2.2504764	12.140139	100-104
AAAGC	7203160	2.2433693	14.342635	100-104
TCTTA	5521885	2.2352347	21.532557	40-44
GCTTC	10483235	2.2271116	9.908976	110-114
CGGTG	16196125	2.2131622	8.511799	125-129
TTAAC	5226355	2.208079	12.702397	45-49
TGGAA	8102935	2.2019806	14.690625	60-64
TGACC	9898230	2.1947455	6.6651697	75-79
GGAGG	16838130	2.1870024	8.280921	8
CACAC	8558395	2.174831	16.422365	8
GCAAC	9219695	2.1336498	23.332722	2
GGTGC	15586015	2.1297922	12.028303	125-129
CAATC	6459865	2.1166444	13.089311	100-104
GAAGC	10012375	2.1101677	7.966699	2
ACTCC	8612165	2.0968416	21.705515	5
GAAGA	7340310	2.0819268	13.421131	25-29
ATGTC	7267335	2.0777488	7.9572873	30-34
ATCAC	6329535	2.07394	10.181206	55-59
CGAAT	6944180	2.0721385	12.310106	45-49
TGGAG	11249330	2.0687115	10.21883	75-79
TTCGA	7202010	2.0590723	18.530437	3
GGAAT	7502425	2.0387917	18.151564	60-64
CGCTT	9590160	2.0373826	6.4952865	110-114
TGCAT	7118105	2.0350835	9.077095	85-89
TTGTA	5455760	2.0112424	9.003554	120-124
TTGCA	7011350	2.0045621	15.506863	85-89
TGAAA	4984880	2.001814	7.011358	120-124
TGGTG	11345605	1.999038	11.050362	115-119
CCCTG	12108470	1.995008	5.874511	20-24
GAGGA	10386430	1.993515	5.60137	25-29
CGTTC	9359260	1.9883287	11.392017	130-134
GGGTT	11201070	1.9735719	8.415165	85-89
TCTCA	6267240	1.9675274	8.5471115	70-74
GTTGC	10148390	1.963438	11.47267	85-89
CGTAG	9697725	1.9582577	9.452969	60-64
ACTTC	6208850	1.9491967	8.049325	25-29
ACGAA	6250930	1.9468045	17.090097	2
CTCTA	6169370	1.9368023	18.562176	135-137
ATCAG	6447570	1.9239503	13.5743265	65-69
AGGCG	13487900	1.9236517	5.7254643	45-49
GCATT	6727775	1.9234875	7.73325	65-69
GTATC	6726195	1.9230356	11.467807	85-89
GCGTA	9475155	1.9133141	7.477233	80-84
CTGGC	12651985	1.8983989	7.1825933	95-99
GCCAT	8517865	1.8886756	11.667778	50-54
GTAGG	10208270	1.8772643	10.896903	80-84
TCTAC	5956480	1.869968	27.298697	135-137
AGGGA	9725630	1.8666847	9.329048	6
CTTGA	6529005	1.8666584	11.646298	135-137
GCCGG	17578740	1.8629391	8.939138	8
GTGGC	13610415	1.8598311	7.9730744	115-119
TTCTG	6770250	1.8545675	15.160501	110-114
GGCTG	13541885	1.8504666	5.906298	75-79
GCCTT	8670395	1.841983	7.984305	70-74
GCCCT	11140580	1.8355374	5.5279336	35-39
TCCGC	11116090	1.8315022	7.5146184	100-104
AATAT	3217900	1.8296139	5.673271	70-74
TAGCC	8210225	1.8204622	17.415857	9
TGAAT	4724490	1.8177912	7.562658	135-137
AAACG	5834010	1.816958	12.236189	90-94
CGGAG	12702065	1.8115754	22.260595	3
CTCCC	10001615	1.8094733	20.690884	6
TCGAC	8120940	1.800665	14.595468	4
AAGAG	6339555	1.7980834	14.703286	25-29
GATCT	6277875	1.7948598	11.58642	115-119
CACCA	7061810	1.7945238	16.182276	6
ACGTG	8793255	1.7756183	13.076316	7
CAGGC	11337145	1.7754662	5.444709	3
GAAAA	4233530	1.7744	6.017378	125-129
GTATG	6787640	1.767299	10.464265	30-34
ATATT	3243760	1.7670777	5.5525775	70-74
CGCCA	10231455	1.7594333	8.945856	105-109
TCTCC	7510295	1.7519846	7.562071	50-54
ACCGC	10136145	1.7430434	5.9495244	75-79
GCAGG	12036195	1.7166089	9.33145	1
TGTAG	6583380	1.7141159	12.097524	7
GGCCC	14719845	1.7129345	5.0987973	35-39
CGCCG	14490365	1.6862302	15.234657	9
TCTTG	6155525	1.6861765	7.576212	120-124
TCAGG	8340715	1.6842371	10.459671	65-69
TAACG	5625545	1.6786586	13.311186	45-49
GGTAT	6413150	1.6697929	8.246309	30-34
GACCC	9704560	1.6688266	9.631642	15-19
AGGGT	8977395	1.6509109	6.008457	80-84
CGAGG	11565040	1.6494125	5.1534257	130-134
CAACG	7084365	1.639485	6.1506057	125-129
CCAAC	6397075	1.6256034	7.0194187	85-89
TGTTA	4404700	1.6237736	8.309862	105-109
AACGC	7012945	1.6229568	6.5703926	90-94
TCCCG	9850060	1.6229092	14.8717375	7
CCCGC	12692240	1.621819	6.937741	9
CACGC	9423755	1.6205386	9.36347	105-109
ATCCG	7255035	1.6086669	6.160918	100-104
GACGT	7939885	1.6032977	12.979706	6
AGTTC	5598030	1.6004905	9.006609	7
CCCTC	8823555	1.5963409	5.806573	35-39
CTGTT	5808275	1.5910547	5.3892064	105-109
AAGTT	4132005	1.589827	6.8046246	5
GGTAA	5850215	1.5898018	14.713228	95-99
AGGTA	5842300	1.5876508	8.167986	80-84
CATCT	5036495	1.5811495	6.098789	110-114
CCACG	9134955	1.5708754	10.782111	8
GGTGA	8541160	1.570689	6.7157273	75-79
GAGGT	8528430	1.5683477	5.5870275	75-79
AACGT	5253300	1.567581	5.9806485	85-89
AGAGT	5672885	1.5416121	14.540478	25-29
GGAAG	7963985	1.5285642	11.973016	1
AAATC	3425805	1.5106305	9.023427	125-129
CCTGG	10030185	1.5050042	7.133405	20-24
CCGCC	11555910	1.4766184	5.502588	55-59
GAGGG	11306015	1.4684696	7.7612348	10-14
TTAAT	2688845	1.4647812	6.728614	70-74
TAATA	2568355	1.4602994	6.841804	70-74
GGAGA	7598440	1.4584033	25.144964	4
CTCAC	5982260	1.4565269	5.0514297	70-74
CTTCC	6226360	1.4524711	6.4328313	60-64
AATGG	5321910	1.4462345	6.8005114	135-137
TGCCC	8748290	1.4413803	8.888151	90-94
CCGTA	6485545	1.4380469	6.8563886	60-64
GCAAG	6804800	1.4341524	6.069372	110-114
CCGGA	9121475	1.4284787	12.311545	9
GTAGC	7064770	1.4265862	9.132894	8
CATGC	6431375	1.4260359	10.145186	90-94
CTTGT	5198450	1.424006	9.225079	120-124
GGCCT	9456490	1.4189228	5.5948997	70-74
AAGGG	7387980	1.4180088	9.564609	5
TCGGA	7003050	1.414123	30.008387	2
GCATG	6999065	1.4133185	6.698955	90-94
AGGCA	6690295	1.4100198	6.120837	15-19
GGCGT	10281970	1.405007	5.0134764	1
GTGCC	9330190	1.3999717	9.9693165	9
TCTGG	7212125	1.3953505	6.753781	110-114
CGCAT	6291270	1.3949702	6.0182776	65-69
ACGCC	8085225	1.3903606	22.125715	8
TTCAG	4857725	1.3888354	6.4481473	2
GCGTC	9248055	1.3876476	7.389406	120-124
TTGGC	7164705	1.3861759	9.924282	70-74
ATGCC	6246835	1.3851177	11.379754	90-94
GGTGG	11093595	1.3805362	8.796652	115-119
ACCAC	5407095	1.3740331	16.079624	7
TCCGG	9153690	1.3734883	6.9809685	120-124
GAAGG	7139530	1.3703226	9.576329	4
GCGTT	7066470	1.3671701	6.8721538	130-134
CTCCG	8290975	1.3660322	6.5712066	50-54
GACGA	6429355	1.3550249	5.0407734	130-134
AGACG	6411865	1.3513389	26.93161	6
ACACC	5316385	1.3509822	16.241617	9
TGGCT	6959805	1.3465332	10.692061	70-74
GTGAC	6666835	1.3462312	8.080664	75-79
TACGG	6656610	1.3441665	11.288293	135-137
GTTCA	4691080	1.3411913	7.3633304	1
GAGTT	5137895	1.3377545	8.107588	6
GTGCA	6601445	1.3330271	13.563169	1
ATTTT	2522845	1.3167932	5.3808794	135-137
AACGG	6245240	1.3162216	10.64183	45-49
TAGAC	4390775	1.3102041	7.879479	125-129
AGGAC	6149045	1.295948	5.807249	25-29
TGCTG	6685750	1.2935112	5.0175247	105-109
TGGGA	7028885	1.2925869	10.071838	20-24
GGGAA	6698720	1.2857162	11.723286	1
CGACT	5798455	1.2856978	5.272097	130-134
GTCGC	8564360	1.2850609	7.336105	8
GCACA	5537760	1.2815653	14.874721	7
CCCGG	11005215	1.2806665	10.093943	8
GTAGA	4711335	1.2803099	6.180443	120-124
GGTAG	6927485	1.2739397	8.680868	80-84
TCCGT	5973020	1.2689387	5.8761744	50-54
CTGGT	6555640	1.2683384	6.27146	115-119
TATAG	3296390	1.2683164	15.35791	7
CGTCC	7695110	1.2678568	9.195837	120-124
TCTCG	5921505	1.2579945	5.0070314	110-114
GCGAC	7918205	1.2400395	5.262511	115-119
CACCC	6508240	1.2289256	9.6609125	55-59
TGTCG	6346460	1.2278677	5.224568	30-34
TAGGG	6647235	1.2224027	9.872204	80-84
TCGCA	5463920	1.2115209	5.404921	35-39
ATGTA	3118965	1.2000506	15.612479	6
TAGGC	5932950	1.1980381	5.390578	60-64
GTTTC	4329470	1.1859672	18.803967	1
ATATG	3076165	1.1835828	15.145685	4
ACTTG	4115240	1.1765572	8.057367	130-134
TCGGT	6070425	1.1744624	5.284079	70-74
GTATA	3041300	1.1701683	15.217462	6
GTTGG	6638940	1.1697476	8.04929	70-74
TGCAC	5258315	1.1659319	14.00434	6
GGGAC	8166800	1.1647534	6.848263	1
GAGGC	8164295	1.164396	6.978249	9
GTTAC	4058035	1.1602021	6.4162946	110-114
GACTA	3849940	1.1488193	8.279406	115-119
TTACG	4013260	1.1474009	6.842434	110-114
GAAGT	4209995	1.1440703	5.8995833	4
GCCGA	7279970	1.1400878	5.0530148	50-54
TAAAT	1993615	1.1335174	5.8987517	3
ACGGC	7194770	1.126745	6.19938	135-137
TTGCG	5748990	1.1122735	5.075374	95-99
ACATT	2622720	1.1080711	9.180828	2
ACGAC	4787840	1.1080163	5.052336	125-129
CTCGG	7275045	1.0916023	20.295067	1
GCGCC	9290275	1.0811006	5.2579713	105-109
CACGA	4649020	1.0758903	14.238655	9
TTTCG	3884555	1.0640922	17.770933	2
CTACG	4769110	1.0574601	10.811791	135-137
GCCAC	6118240	1.0521119	8.0131035	105-109
CCTGA	4743210	1.0517172	5.4891667	130-134
AATTG	2685320	1.0332016	6.591367	5
CACAT	3109165	1.0187514	7.618251	1
AGCTC	4553040	1.0095506	6.528732	4
TGCGT	5209415	1.0078804	6.3152957	125-129
AGTTA	2618830	1.007619	6.150136	6
ATAGC	3335650	0.9953556	12.4748535	8
GTCCG	6607125	0.9913826	8.542196	120-124
AGGTG	5330970	0.9803463	11.729249	3
AGGCC	6242530	0.97761846	5.5293508	135-137
GTGCG	7079115	0.9673444	8.701161	125-129
GGTTT	3851815	0.9608967	11.934716	3
GAGCG	6728925	0.95968294	5.037913	135-137
TCCCT	4113235	0.9595262	6.7364445	7
AAGCT	3208545	0.95742756	8.732116	3
TTAAA	1667240	0.9479491	5.3604207	2
CGTGC	6200180	0.9303216	9.804194	8
GGACC	5925075	0.92790306	8.054475	15-19
GGGAG	7106150	0.9229747	6.114167	7
ACGTA	3066650	0.9150862	11.636081	4
CATAT	2155655	0.91074103	16.640247	3
CTTTG	3299735	0.903893	5.2981935	8
AAGCA	2866245	0.89267015	6.7180047	4
ACTTT	2204570	0.8924002	7.3735604	7
TCGCG	5922755	0.8886946	5.848887	35-39
GCCAG	5661835	0.88667804	5.752251	1
GAGAC	4185755	0.88217294	27.12946	5
CTGCA	3878085	0.859892	5.164215	3
TACTC	2734030	0.85831714	6.009008	120-124
TTTGC	3113370	0.8528422	5.519687	9
GCACG	5402375	0.846045	5.381238	15-19
CGACG	5304620	0.830736	10.229166	5
TCGCC	5025735	0.828047	5.4908743	9
CGTCG	5395515	0.80958354	5.070291	7
ATTGT	2193965	0.80879563	5.0893636	6
TTCCC	3361270	0.78410953	5.454274	6
GGACG	5414330	0.7721947	5.7327933	2
TTTCC	2512635	0.75577754	6.97245	5
ACGGG	5286130	0.75391066	7.5524974	45-49
GAATT	1919255	0.738451	5.6410017	4
CTGGG	5223665	0.7138015	6.9865007	20-24
AGCAT	2320450	0.69242066	11.708085	1
GTAGT	2530245	0.6588003	5.5578275	125-129
CCTGT	3066695	0.6515042	8.305537	9
CCAGG	3970735	0.6218413	5.212364	2
GACGC	3786555	0.59299767	20.098618	7
CCCCG	4036585	0.5157963	5.8587484	8
GCATA	1650330	0.49245736	11.522151	2
>>END_MODULE
