# Supplementary material for: Freshwater sponge hosts and their green algae symbionts: a tractable model to understand intracellular symbiosis
Source: PeerJ. 2021 Feb 11;9:e10654. doi: 10.7717/peerj.10654 (PMC7882143; doi:10.7717/peerj.10654)
Supplement: Supplemental Information 30 [file peerj-09-10654-s030.zip › EmInf1_Clean_Data1.fq_fastqc/fastqc_data.txt]

##FastQC	0.10.1
>>Basic Statistics	pass
#Measure	Value	
Filename	EmInf1_Clean_Data1.fq.gz	
File type	Conventional base calls	
Encoding	Sanger / Illumina 1.9	
Total Sequences	33511120	
Filtered Sequences	0	
Sequence length	100-141	
%GC	57	
>>END_MODULE
>>Per base sequence quality	pass
#Base	Mean	Median	Lower Quartile	Upper Quartile	10th Percentile	90th Percentile
1	36.84113965752264	37.0	37.0	37.0	37.0	37.0
2	36.73547473196957	37.0	37.0	37.0	37.0	37.0
3	36.79021608349706	37.0	37.0	37.0	37.0	37.0
4	36.789539412589015	37.0	37.0	37.0	37.0	37.0
5	36.78125434184235	37.0	37.0	37.0	37.0	37.0
6	36.77410823631081	37.0	37.0	37.0	37.0	37.0
7	36.75282467431706	37.0	37.0	37.0	37.0	37.0
8	36.75298957480383	37.0	37.0	37.0	37.0	37.0
9	36.76036772271413	37.0	37.0	37.0	37.0	37.0
10-14	36.759409031987	37.0	37.0	37.0	37.0	37.0
15-19	36.730464275738925	37.0	37.0	37.0	37.0	37.0
20-24	36.67303695012282	37.0	37.0	37.0	37.0	37.0
25-29	36.71620641745188	37.0	37.0	37.0	37.0	37.0
30-34	36.70277097273979	37.0	37.0	37.0	37.0	37.0
35-39	36.6785464526402	37.0	37.0	37.0	37.0	37.0
40-44	36.65203741325267	37.0	37.0	37.0	37.0	37.0
45-49	36.68363829081212	37.0	37.0	37.0	37.0	37.0
50-54	36.5929640549167	37.0	37.0	37.0	37.0	37.0
55-59	36.57770621811506	37.0	37.0	37.0	37.0	37.0
60-64	36.56028945615664	37.0	37.0	37.0	37.0	37.0
65-69	36.57152921179596	37.0	37.0	37.0	37.0	37.0
70-74	36.49060535129831	37.0	37.0	37.0	37.0	37.0
75-79	36.34076038043491	37.0	37.0	37.0	37.0	37.0
80-84	36.31531274394888	37.0	37.0	37.0	37.0	37.0
85-89	36.29236677258176	37.0	37.0	37.0	37.0	37.0
90-94	36.25048192958039	37.0	37.0	37.0	37.0	37.0
95-99	36.257186336953225	37.0	37.0	37.0	37.0	37.0
100-104	36.23892459106245	37.0	37.0	37.0	37.0	37.0
105-109	36.13000983773627	37.0	37.0	37.0	37.0	37.0
110-114	36.17923550384477	37.0	37.0	37.0	37.0	37.0
115-119	36.15198330863416	37.0	37.0	37.0	37.0	37.0
120-124	36.18367948400791	37.0	37.0	37.0	37.0	37.0
125-129	36.10755959136967	37.0	37.0	37.0	37.0	37.0
130-134	36.02228808284546	37.0	37.0	37.0	37.0	37.0
135-139	36.0207743536633	37.0	37.0	37.0	37.0	37.0
140-141	35.989842028152054	37.0	37.0	37.0	37.0	37.0
>>END_MODULE
>>Per sequence quality scores	pass
#Quality	Count
13	4.0
14	30.0
15	60.0
16	112.0
17	121.0
18	174.0
19	253.0
20	367.0
21	785.0
22	1673.0
23	3984.0
24	8341.0
25	16401.0
26	29872.0
27	53876.0
28	89462.0
29	140226.0
30	199774.0
31	279958.0
32	372186.0
33	499700.0
34	681870.0
35	1197771.0
36	2.351556E7
37	6418560.0
>>END_MODULE
>>Per base sequence content	fail
#Base	G	A	T	C
1	55.68322694078861	13.70269928310364	3.95601221325936	26.65806156284839
2	23.956298685331916	15.917447700942255	33.19307740236674	26.933176211359093
3	27.00550444151076	17.11387742337469	14.845505014454904	41.03511312065965
4	30.39288152708713	28.131318798058675	12.987936541661394	28.487863133192803
5	27.31871987567112	27.829350376830135	19.688986819897394	25.162942927601346
6	20.341737309884003	36.09865620725299	19.063815235062272	24.49579124780073
7	19.1302111060448	26.571176970510084	38.01500516843364	16.28360675501147
8	22.33494434086357	24.96695425279728	29.032380893267668	23.66572051307148
9	22.93456321364371	23.992224073680617	23.028287326714235	30.044925385961434
10-14	25.260104705542517	26.47308236788266	19.190719975936346	29.076092950638476
15-19	24.56259653512028	20.850101697585757	21.565328762512266	33.0219730047817
20-24	24.966044703966922	24.17370353482665	19.470766718629516	31.389485042576915
25-29	26.235522417633312	20.897428674422102	24.14401965675871	28.723029251185878
30-34	29.22697421035167	20.98430670177541	21.18403503075994	28.604684057112983
35-39	33.39511004108487	20.002720887872442	17.53789309339706	29.064275977645632
40-44	31.389026687260824	23.07968161016403	19.369913031853304	26.161378670721835
45-49	26.84786005361802	22.880875363163035	16.615014956229455	33.656249626989485
50-54	30.909572106214295	21.562982675601415	19.85422749224735	27.673217725936944
55-59	28.151829601636713	22.45243907097107	17.084688306448726	32.3110430209435
60-64	29.731584023452513	23.09033658081258	16.383610574639103	30.794468821095805
65-69	30.409955859428155	21.467761149134972	17.796660929267656	30.325622062169217
70-74	32.45688893716474	19.474114264160672	20.294413913948564	27.774582884726023
75-79	24.44606626099038	18.153857585183665	22.328510655567467	35.07156549825849
80-84	29.950605649706723	18.819724318375513	19.495588926899487	31.734081105018277
85-89	28.64607330342883	21.984916051746406	17.417893523105164	31.951117121719598
90-94	27.6302982413002	22.98424164874227	19.200134164420646	30.185325945536885
95-99	23.528339987015297	20.055080940625565	21.947050542906656	34.46952852945248
100-104	24.467524656259602	21.226526273701303	18.866031241303187	35.439917828735915
105-109	25.382992358415578	23.839224651621237	17.626559756281505	33.15122323368168
110-114	23.113211464354595	22.05393851576782	23.04570228768315	31.78714773219444
115-119	31.183631322432824	21.26943628681076	20.38636309743374	27.160569293322677
120-124	28.891578549548292	20.100214711700108	21.245983889494084	29.76222284925752
125-129	25.19827743192317	20.618899096821647	20.962047183014747	33.22077628824044
130-134	26.189425126654122	26.365391411305122	20.780763567212777	26.664419894827983
135-139	27.493632062536914	28.796844626614078	18.98426333469577	24.72525997615324
140-141	25.22593883228695	30.616634766156274	20.440892438292607	23.71653396326417
>>END_MODULE
>>Per base GC content	fail
#Base	%GC
1	82.341288503637
2	50.88947489669101
3	68.04061756217041
4	58.88074466027993
5	52.481662803272464
6	44.83752855768473
7	35.413817861056266
8	46.00066485393505
9	52.97948859960515
10-14	54.33619765618099
15-19	57.58456953990198
20-24	56.35552974654383
25-29	54.95855166881919
30-34	57.83165826746465
35-39	62.4593860187305
40-44	57.55040535798266
45-49	60.50410968060751
50-54	58.582789832151235
55-59	60.46287262258021
60-64	60.52605284454832
65-69	60.735577921597375
70-74	60.23147182189076
75-79	59.51763175924887
80-84	61.68468675472499
85-89	60.597190425148426
90-94	57.81562418683709
95-99	57.997868516467776
100-104	59.907442484995514
105-109	58.53421559209726
110-114	54.90035919654903
115-119	58.344200615755504
120-124	58.653801398805804
125-129	58.4190537201636
130-134	52.8538450214821
135-139	52.21889203869016
140-141	48.94247279555112
>>END_MODULE
>>Per sequence GC content	fail
#GC Content	Count
0	0.0
1	0.0
2	0.0
3	0.0
4	0.0
5	0.0
6	0.0
7	0.0
8	0.5
9	1.0
10	2.0
11	3.0
12	2.5
13	7.0
14	12.5
15	21.0
16	64.5
17	168.0
18	278.5
19	325.5
20	456.0
21	716.5
22	1439.0
23	3016.0
24	3776.0
25	4620.5
26	6839.0
27	11111.0
28	16170.5
29	23772.5
30	41289.5
31	54299.5
32	65308.0
33	80405.5
34	139936.5
35	186885.5
36	190006.0
37	197754.0
38	192447.0
39	211242.5
40	251697.5
41	295890.5
42	373126.5
43	434337.0
44	455730.0
45	504946.5
46	553701.0
47	562338.5
48	573026.0
49	626576.0
50	703897.0
51	725028.5
52	699746.0
53	708536.5
54	807001.0
55	858498.5
56	829443.5
57	744633.5
58	685758.5
59	1443853.0
60	2447233.0
61	2366928.0
62	2177504.0
63	1818591.5
64	1128865.0
65	854959.0
66	765228.5
67	496234.5
68	241132.5
69	576756.0
70	1009452.0
71	1663700.5
72	1763157.5
73	847519.5
74	484276.0
75	405340.0
76	137878.5
77	41339.0
78	7400.5
79	3417.5
80	884.5
81	863.0
82	687.5
83	480.5
84	404.5
85	253.0
86	193.5
87	114.5
88	48.0
89	44.0
90	51.0
91	28.0
92	4.5
93	1.0
94	1.5
95	1.0
96	1.5
97	1.5
98	0.5
99	0.5
100	0.5
>>END_MODULE
>>Per base N content	pass
#Base	N-Count
1	0.0
2	0.0
3	0.0
4	0.0
5	0.0
6	0.0
7	0.0
8	0.0
9	0.0
10-14	0.0
15-19	0.0
20-24	0.0
25-29	0.0
30-34	0.0
35-39	0.0
40-44	0.0
45-49	0.0
50-54	0.0
55-59	0.0
60-64	0.0
65-69	0.0
70-74	0.0
75-79	0.0
80-84	0.0
85-89	0.0
90-94	0.0
95-99	5.968168178204727E-7
100-104	0.0
105-109	0.0
110-114	0.0
115-119	0.0
120-124	0.0
125-129	0.0
130-134	0.0
135-139	0.0
140-141	0.0
>>END_MODULE
>>Sequence Length Distribution	warn
#Length	Count
100	44651.0
101	51197.0
102	39502.0
103	46570.0
104	54937.0
105	48427.0
106	57636.0
107	53860.0
108	67626.0
109	68994.0
110	79423.0
111	87873.0
112	97628.0
113	103219.0
114	130756.0
115	119292.0
116	113908.0
117	113144.0
118	128766.0
119	147563.0
120	129923.0
121	128415.0
122	145424.0
123	195562.0
124	154816.0
125	164158.0
126	202968.0
127	175464.0
128	194919.0
129	222913.0
130	220829.0
131	210837.0
132	240866.0
133	287052.0
134	424134.0
135	266689.0
136	312424.0
137	0.0
138	0.0
139	0.0
140	0.0
141	2.8178755E7
>>END_MODULE
>>Sequence Duplication Levels	fail
#Total Duplicate Percentage	90.63336295177959
#Duplication Level	Relative count
1	100.0
2	43.069216885170206
3	23.110072616865583
4	14.840984455233592
5	10.798785521400289
6	8.339046606315849
7	6.431979404233885
8	5.3224384715479
9	4.450756250787032
10++	63.47049852387682
>>END_MODULE
>>Overrepresented sequences	fail
#Sequence	Count	Percentage	Possible Source
GTCCCATTCAAGTCGTCTACAAGAGATCTTGCCCCGCGGATTGGCCAGCG	1550722	4.6274848468209955	No Hit
GCGAGAAAATGAACCGCTCCCTCGGATTTTCAAGGGCCGTAGAGAACGCA	1104217	3.295076380616345	No Hit
AGAAAATGAACCGCTCCCTCGGATTTTCAAGGGCCGTAGAGAACGCACCG	638733	1.9060329824846198	No Hit
GAGAAAATGAACCGCTCCCTCGGATTTTCAAGGGCCGTAGAGAACGCACC	632684	1.8879822578296397	No Hit
GCCACCTACAGCCAACAGTCTGAAGCGCAGTCGCGAACCCCGCGCACGGC	553375	1.6513175328070204	No Hit
GTCGTCTACAAGAGATCTTGCCCCGCGGATTGGCCAGCGTTTGATACGCG	503512	1.5025221478721091	No Hit
GGCGAGAAAATGAACCGCTCCCTCGGATTTTCAAGGGCCGTAGAGAACGC	468198	1.3971422023495483	No Hit
AAGAGATCTTGCCCCGCGGATTGGCCAGCGTTTGATACGCGCGGTCACCG	422287	1.2601399177347699	No Hit
GCCGTTAGTCGCCTGCCGAATAGCCGCCGACCACGAGGGACGGCGACCAA	415141	1.2388156528340444	No Hit
CGGGCGAGAAAATGAACCGCTCCCTCGGATTTTCAAGGGCCGTAGAGAAC	345903	1.0322036386727749	No Hit
CTGCGCTGGCGGGTCGAAGAGACCCTCTCCTCGGTCGCGGGCGCGCTCCG	328325	0.9797494085545335	No Hit
ATTCAAGTCGTCTACAAGAGATCTTGCCCCGCGGATTGGCCAGCGTTTGA	306800	0.9155169985366052	No Hit
AGCGCAGTCGCGAACCCCGCGCACGGCGGAGGGATGCGCCGGCCTCGCAC	252122	0.7523532487126662	No Hit
GGCCGTTAGTCGCCTGCCGAATAGCCGCCGACCACGAGGGACGGCGACCA	249776	0.745352587439632	No Hit
GTCGCCGTAACAGCACCGCCCGCAACCCACGTTGGCCAGCCCCGGTGAGA	249203	0.7436427072565763	No Hit
CTCTCCTCGGTCGCGGGCGCGCTCCGAACGACGCGGCTATACGTCCCTAA	227325	0.6783569155551947	No Hit
GAAAATGAACCGCTCCCTCGGATTTTCAAGGGCCGTAGAGAACGCACCGG	223070	0.6656596377560642	No Hit
GATGAAGCCACCTACAGCCAACAGTCTGAAGCGCAGTCGCGAACCCCGCG	216502	0.6460601734588399	No Hit
GTCAGATGAAGCCACCTACAGCCAACAGTCTGAAGCGCAGTCGCGAACCC	188899	0.5636905003473474	No Hit
GTCTACAAGAGATCTTGCCCCGCGGATTGGCCAGCGTTTGATACGCGCGG	184540	0.5506828778029502	No Hit
GGGCGAGAAAATGAACCGCTCCCTCGGATTTTCAAGGGCCGTAGAGAACG	179252	0.5349030411397768	No Hit
GCAGAAATTTGAATGCACCATCGCCGGCACGAGGCCATGCGATTCGAGCA	177680	0.5302120609517079	No Hit
GCGCTGGCGGGTCGAAGAGACCCTCTCCTCGGTCGCGGGCGCGCTCCGAA	174117	0.5195797693422363	No Hit
CTCCTCGGTCGCGGGCGCGCTCCGAACGACGCGGCTATACGTCCCTAACT	171259	0.5110512570155817	No Hit
GAGATCTTGCCCCGCGGATTGGCCAGCGTTTGATACGCGCGGTCACCGAA	168511	0.5028509939387283	No Hit
AGAGATCTTGCCCCGCGGATTGGCCAGCGTTTGATACGCGCGGTCACCGA	167020	0.49840172456187676	No Hit
AGAAATTTGAATGCACCATCGCCGGCACGAGGCCATGCGATTCGAGCAGT	146855	0.4382276689051276	No Hit
GTCGGCCGTTAGTCGCCTGCCGAATAGCCGCCGACCACGAGGGACGGCGA	138081	0.41204531510734344	No Hit
CTCGTCCCATTCAAGTCGTCTACAAGAGATCTTGCCCCGCGGATTGGCCA	135256	0.4036152775556293	No Hit
CGAGAAAATGAACCGCTCCCTCGGATTTTCAAGGGCCGTAGAGAACGCAC	121779	0.36339877628679673	No Hit
GCCCGCAACCCACGTTGGCCAGCCCCGGTGAGAAATGCGGAAGCGGCGGT	118012	0.3521577315231481	No Hit
CAAGAGATCTTGCCCCGCGGATTGGCCAGCGTTTGATACGCGCGGTCACC	109407	0.3264796879364223	No Hit
CCTGACTCTCCAAAGACACCTAATATCTAGGCAGGCGGTCGGCCGCGTAC	105962	0.31619951824946463	No Hit
CAAGTCGTCTACAAGAGATCTTGCCCCGCGGATTGGCCAGCGTTTGATAC	103031	0.3074531677843056	No Hit
CTTATATTGGTCGGGCTAGGAGCTGAGTCTACTCACAGGCACTATCCCAT	97144	0.28988586475176004	No Hit
GAAGCCACCTACAGCCAACAGTCTGAAGCGCAGTCGCGAACCCCGCGCAC	92489	0.27599495331698853	No Hit
CCGCCCGCAACCCACGTTGGCCAGCCCCGGTGAGAAATGCGGAAGCGGCG	90038	0.2686809632145986	No Hit
CATTCAAGTCGTCTACAAGAGATCTTGCCCCGCGGATTGGCCAGCGTTTG	89252	0.26633547312056416	No Hit
GGCAGAAATTTGAATGCACCATCGCCGGCACGAGGCCATGCGATTCGAGC	89132	0.2659773830298719	No Hit
GCCTGCGCTGGCGGGTCGAAGAGACCCTCTCCTCGGTCGCGGGCGCGCTC	89123	0.26595052627307	No Hit
GAAATTTGAATGCACCATCGCCGGCACGAGGCCATGCGATTCGAGCAGTT	87800	0.2620025830231875	No Hit
GCGGGAGCTCCGGCCACGAAGGCCTGCGCTGGCGGGTCGAAGAGACCCTC	85786	0.25599263766773533	No Hit
GCCGTAACAGCACCGCCCGCAACCCACGTTGGCCAGCCCCGGTGAGAAAT	82671	0.24669721573018152	No Hit
CCCGCAACCCACGTTGGCCAGCCCCGGTGAGAAATGCGGAAGCGGCGGTC	82418	0.2459422424556386	No Hit
CCGCAACCCACGTTGGCCAGCCCCGGTGAGAAATGCGGAAGCGGCGGTCG	79902	0.23843428688745705	No Hit
TTCAAGTCGTCTACAAGAGATCTTGCCCCGCGGATTGGCCAGCGTTTGAT	78827	0.235226396491672	No Hit
GCGCAGTCGCGAACCCCGCGCACGGCGGAGGGATGCGCCGGCCTCGCACT	77062	0.22995948807440636	No Hit
CGCGGATTGGCCAGCGTTTGATACGCGCGGTCACCGAAGGCCGCCTACGG	76382	0.22793031089381674	No Hit
AGATGAAGCCACCTACAGCCAACAGTCTGAAGCGCAGTCGCGAACCCCGC	76245	0.2275214913736097	No Hit
CCCATTCAAGTCGTCTACAAGAGATCTTGCCCCGCGGATTGGCCAGCGTT	76165	0.2272827646464815	No Hit
AAAATGAACCGCTCCCTCGGATTTTCAAGGGCCGTAGAGAACGCACCGGA	75985	0.2267456295104431	No Hit
AGATCTTGCCCCGCGGATTGGCCAGCGTTTGATACGCGCGGTCACCGAAG	73890	0.22049397334377366	No Hit
CCTGCGCTGGCGGGTCGAAGAGACCCTCTCCTCGGTCGCGGGCGCGCTCC	73314	0.2187751409084507	No Hit
GCCAACAGTCTGAAGCGCAGTCGCGAACCCCGCGCACGGCGGAGGGATGC	73025	0.2179127406067001	No Hit
GTTAGTCGCCTGCCGAATAGCCGCCGACCACGAGGGACGGCGACCAAGCT	68989	0.20586897722308295	No Hit
GCCACGAAGGCCTGCGCTGGCGGGTCGAAGAGACCCTCTCCTCGGTCGCG	66717	0.19908913817264237	No Hit
GGCGGGTCGAAGAGACCCTCTCCTCGGTCGCGGGCGCGCTCCGAACGACG	66585	0.1986952390728809	No Hit
CTACAAGAGATCTTGCCCCGCGGATTGGCCAGCGTTTGATACGCGCGGTC	64929	0.19375359582132737	No Hit
CACCTACAGCCAACAGTCTGAAGCGCAGTCGCGAACCCCGCGCACGGCGG	62551	0.18665744385744193	No Hit
GGCCTGCGCTGGCGGGTCGAAGAGACCCTCTCCTCGGTCGCGGGCGCGCT	62379	0.18614418139411634	No Hit
CGAGATGGCGCCCTCCACCGGAACGCGGGAGCTCCGGCCACGAAGGCCTG	62148	0.1854548579695337	No Hit
CGTTAGTCGCCTGCCGAATAGCCGCCGACCACGAGGGACGGCGACCAAGC	61754	0.18427912883842737	No Hit
CTGCTTACAACACCTCGTCCCATTCAAGTCGTCTACAAGAGATCTTGCCC	61467	0.183422696704855	No Hit
CTCCACCGGAACGCGGGAGCTCCGGCCACGAAGGCCTGCGCTGGCGGGTC	59634	0.17795287056953035	No Hit
TGACTCTCCAAAGACACCTAATATCTAGGCAGGCGGTCGGCCGCGTACGG	59222	0.17672342792482018	No Hit
GTCTACTTATATTGGTCGGGCTAGGAGCTGAGTCTACTCACAGGCACTAT	58951	0.17591474113667344	No Hit
CCGGGCGAGAAAATGAACCGCTCCCTCGGATTTTCAAGGGCCGTAGAGAA	56909	0.16982124142672642	No Hit
GCTCCCTCGGATTTTCAAGGGCCGTAGAGAACGCACCGGACGCCACCAGA	55042	0.16424995643237228	No Hit
GCTTACAACACCTCGTCCCATTCAAGTCGTCTACAAGAGATCTTGCCCCG	54918	0.1638799300053236	No Hit
AAGCGCAGTCGCGAACCCCGCGCACGGCGGAGGGATGCGCCGGCCTCGCA	54019	0.1611972384092206	No Hit
CAGATGAAGCCACCTACAGCCAACAGTCTGAAGCGCAGTCGCGAACCCCG	52951	0.15801023660205926	No Hit
GATCTTGCCCCGCGGATTGGCCAGCGTTTGATACGCGCGGTCACCGAAGG	52905	0.15787296873396053	No Hit
CTCCAAAGACACCTAATATCTAGGCAGGCGGTCGGCCGCGTACGGGGTTC	49481	0.14765546481287406	No Hit
CTACTGCTTACAACACCTCGTCCCATTCAAGTCGTCTACAAGAGATCTTG	48708	0.14534876781199793	No Hit
CACCGGAACGCGGGAGCTCCGGCCACGAAGGCCTGCGCTGGCGGGTCGAA	48317	0.1441819909331589	No Hit
GCCCACTGGTGTTAGTTTTAGTACAGCCGAGCCCAATTTATTGGGCTGAA	47386	0.1414038086462046	No Hit
CACCCGGTCGCCGTAACAGCACCGCCCGCAACCCACGTTGGCCAGCCCCG	46855	0.13981925999489125	No Hit
AAATGAACCGCTCCCTCGGATTTTCAAGGGCCGTAGAGAACGCACCGGAC	46185	0.13781992365519266	No Hit
GGGAAATGTGTCGTTGCGTTCTAGCGTGGATTCTGACTTAGAGGCGTTCA	45617	0.13612496389258252	No Hit
CCGAGATGGCGCCCTCCACCGGAACGCGGGAGCTCCGGCCACGAAGGCCT	45511	0.13580865097913766	No Hit
ACCGCCCGCAACCCACGTTGGCCAGCCCCGGTGAGAAATGCGGAAGCGGC	45370	0.13538789512257424	No Hit
CTCCAGCCAACCTGATTCCAGGGTGATGGCCCGTTAAGAAGAAAAGAGAA	43904	0.13101322784795016	No Hit
ACAAGAGATCTTGCCCCGCGGATTGGCCAGCGTTTGATACGCGCGGTCAC	43875	0.13092668940936622	No Hit
GTCCGAGATGGCGCCCTCCACCGGAACGCGGGAGCTCCGGCCACGAAGGC	43552	0.12996283024858613	No Hit
CTCGGATTTTCAAGGGCCGTAGAGAACGCACCGGACGCCACCAGAAGCGT	43471	0.12972111943736886	No Hit
CTCGGTCGCGGGCGCGCTCCGAACGACGCGGCTATACGTCCCTAACTTCG	43465	0.12970321493283424	No Hit
CTCTACTGCTTACAACACCTCGTCCCATTCAAGTCGTCTACAAGAGATCT	42699	0.12741740652058184	No Hit
CTCGTCCCGGTTCGGGAATATTAACCCGATTCCCTTTCGATGGTGGGTGC	42457	0.12669525817101904	No Hit
CATTATTCAACCTGGATACAGCCGGACTCCTCCGGCGAACCCATATTGAT	40728	0.12153577678096106	No Hit
CGCCGTAACAGCACCGCCCGCAACCCACGTTGGCCAGCCCCGGTGAGAAA	40218	0.12001389389551886	No Hit
GTCGGGCTAGGAGCTGAGTCTACTCACAGGCACTATCCCATTACCGCCTG	40197	0.1199512281296477	No Hit
CCCGGTCGCCGTAACAGCACCGCCCGCAACCCACGTTGGCCAGCCCCGGT	40013	0.11940215665725287	No Hit
CTACAGCCAACAGTCTGAAGCGCAGTCGCGAACCCCGCGCACGGCGGAGG	39897	0.11905600290291699	No Hit
GCCAGCGTTTGATACGCGCGGTCACCGAAGGCCGCCTACGGGCCACGGAG	39891	0.11903809839838239	No Hit
CCATTCAAGTCGTCTACAAGAGATCTTGCCCCGCGGATTGGCCAGCGTTT	39362	0.11745951791524724	No Hit
CAACAGTCTGAAGCGCAGTCGCGAACCCCGCGCACGGCGGAGGGATGCGC	37979	0.11333252962001866	No Hit
CAGAAATTTGAATGCACCATCGCCGGCACGAGGCCATGCGATTCGAGCAG	37859	0.11297443952932638	No Hit
TACAAGAGATCTTGCCCCGCGGATTGGCCAGCGTTTGATACGCGCGGTCA	37457	0.11177483772550723	No Hit
GACCGGGCGAGAAAATGAACCGCTCCCTCGGATTTTCAAGGGCCGTAGAG	37227	0.1110884983850137	No Hit
GCGGGGAAATGTGTCGTTGCGTTCTAGCGTGGATTCTGACTTAGAGGCGT	36987	0.11037231820362912	No Hit
CCGGTCGCCGTAACAGCACCGCCCGCAACCCACGTTGGCCAGCCCCGGTG	36122	0.10779108546655558	No Hit
CCTCGGTCGCGGGCGCGCTCCGAACGACGCGGCTATACGTCCCTAACTTC	36058	0.10760010408485303	No Hit
GTTCTAAGTCGGCCGTTAGTCGCCTGCCGAATAGCCGCCGACCACGAGGG	35735	0.10663624492407296	No Hit
GTCCCGGTTCGGGAATATTAACCCGATTCCCTTTCGATGGTGGGTGCCGG	35617	0.1062841230015589	No Hit
CGCCCGCAACCCACGTTGGCCAGCCCCGGTGAGAAATGCGGAAGCGGCGG	34977	0.10437430918453339	No Hit
GTCCCCTCCGGCGTCTCCGAGTTCGCTCGCGTTGCCGCCTCCGGCCCCTT	34387	0.10261369957196298	No Hit
GCGCATATGTAGCCCAAAACATTAGGATCATAAGGACCTGACGTCATCCT	33956	0.10132755932955985	No Hit
GCACCGCCCGCAACCCACGTTGGCCAGCCCCGGTGAGAAATGCGGAAGCG	33814	0.10090381938890733	No Hit
>>END_MODULE
>>Kmer Content	fail
#Sequence	Count	Obs/Exp Overall	Obs/Exp Max	Max Obs/Exp Position
GAGAT	14466160	4.2839537	20.017403	3
TTCAA	11079935	4.182629	89.71402	7
ATTTT	6345180	4.097203	40.641254	25-29
AGAGA	15403845	4.069379	19.26431	40-44
GATTC	12983685	3.939335	20.531868	110-114
AGAAA	11951430	3.9283133	54.71821	4
TTGAT	8217895	3.8047342	24.362175	50-54
GGATT	11381515	3.7781923	28.57436	20-24
TTTGA	7941580	3.6768055	24.802902	50-54
AAGAA	10505105	3.452921	46.839615	130-134
TTCGC	15276150	3.4048066	15.782144	95-99
AAATG	9128550	3.3634155	58.461185	7
GAGAA	12683305	3.3506682	41.014122	3
ATCTT	7875330	3.3325248	28.188234	6
TTTCA	7707905	3.2616777	35.829468	25-29
TTTTC	6841840	3.2454135	33.792984	25-29
CTTCG	14083900	3.1390734	12.522247	100-104
AGAAG	11285715	2.9814537	22.682123	130-134
ATTGG	8931875	2.965013	17.991896	40-44
TTGCC	13267235	2.957052	13.47873	9
TGATA	7067940	2.919202	21.734861	50-54
TGATT	6284220	2.9094784	28.442513	110-114
ACCGG	20385785	2.9062548	14.707131	75-79
GATTT	6164430	2.8540177	28.206423	25-29
ATGAA	7700920	2.8374052	56.814613	9
AAAAT	6149385	2.819017	70.063446	6
TCCCT	13809630	2.8132057	17.356676	15-19
AGATT	6786190	2.8028333	21.463097	90-94
TGATG	8339175	2.7682612	22.114126	120-124
GATGG	11607695	2.762805	18.466976	120-124
CGAAG	14218865	2.7594185	11.65553	65-69
AGTTG	8297670	2.7544832	16.810503	115-119
CGCTT	12314630	2.7447317	18.707405	70-74
TTGGC	11163205	2.722241	13.925651	40-44
TCGCG	16978505	2.7133026	11.189007	95-99
TCCAG	13624560	2.708997	16.198282	95-99
GGCCA	18977770	2.7055244	8.306158	80-84
GCGCT	16766415	2.679409	11.99769	70-74
GAGTT	8068430	2.678385	16.35996	115-119
TACCG	13405755	2.6654916	18.84144	75-79
TTTAC	6286890	2.6603606	26.800274	75-79
AAGAG	10067810	2.6597083	15.622899	1
GAAAA	8072345	2.6532974	50.34684	5
TCTTG	7761845	2.6398687	21.774874	7
GTTTG	7072225	2.6316767	19.221703	50-54
TCAAG	9535795	2.5810077	63.599464	8
CTTTA	6085610	2.575187	25.534882	75-79
GCTTT	7553785	2.569106	26.356926	70-74
ATACG	9446775	2.556913	14.701422	55-59
ACATA	7496630	2.5245602	17.937422	105-109
TGTGT	6664220	2.4798522	5.1050367	8
CAACC	15184025	2.461622	12.7700205	85-89
GAAGA	9273590	2.4498916	25.956882	135-137
AGCGT	11253205	2.4480562	14.197546	65-69
GTGTG	9085720	2.4241312	15.179818	135-137
GAAGG	11323745	2.404373	11.476366	70-74
GATCT	7910550	2.4001124	20.032564	5
TTCCA	8586985	2.3812582	24.090668	110-114
TTAAG	5759820	2.3789217	28.445312	130-134
CGCGG	20718730	2.374008	9.552989	35-39
AATGA	6412360	2.362635	56.364372	8
CGGTC	14708300	2.3505056	10.800896	60-64
CGGAT	10756255	2.3399482	19.943047	20-24
CTCCA	12704450	2.3087816	19.108107	95-99
GGAGT	9670070	2.3016212	11.985279	115-119
GTTAA	5570245	2.3006237	27.375732	130-134
CCTAC	12646525	2.2982547	15.846357	90-94
TGGCC	14291025	2.2838218	13.159865	120-124
GATTG	6764480	2.2455275	18.167706	35-39
GGTCA	10289825	2.2384794	12.113073	60-64
CACCG	17161260	2.2361264	12.740204	45-49
CCACG	17059495	2.2228663	7.2035613	85-89
GAACG	11451965	2.2224534	15.311501	40-44
ATTCC	7980940	2.2131958	20.330536	110-114
CCAGC	16964620	2.210504	8.212622	100-104
GCTCC	15131920	2.210211	10.98947	15-19
GCCAC	16933880	2.2064986	12.277228	1
GGTGA	9246230	2.2007408	18.811293	115-119
ATTCG	7199800	2.1844661	16.692146	90-94
GTGAT	6512790	2.161977	21.019306	120-124
GTTGC	8853940	2.1591074	12.71788	115-119
ATTCA	5618755	2.1210566	87.542915	6
TACAA	6269540	2.1113262	26.529562	7
GGTCG	12023470	2.102266	8.802718	9
CCGAA	11842640	2.1005936	11.036952	65-69
GAAGC	10812410	2.0983365	15.814222	60-64
AACCT	8472320	2.0959246	17.499695	105-109
CGTTT	6153330	2.0927994	18.33546	45-49
ATGGC	9547005	2.076884	19.293592	120-124
TAAGA	5633215	2.0755587	28.707352	130-134
CCTCC	15403655	2.056385	12.693719	95-99
ATGCA	7577455	2.0509531	17.072868	85-89
CTGAT	6749685	2.0478983	23.483717	105-109
CGAGA	10533990	2.0443044	30.842815	2
GCTTC	9085720	2.02506	11.710183	100-104
CTACA	8173375	2.02197	37.24458	6
AGAAC	8373860	2.0219276	20.530119	40-44
GATAC	7429020	2.0107772	14.941996	50-54
TGGCG	11431965	1.9988436	11.085433	70-74
CACCA	12317835	1.9969577	12.943961	55-59
AACCC	12305725	1.9949944	10.032598	90-94
GACAT	7357380	1.9913865	13.908931	105-109
TGCAA	7340170	1.9867284	19.276106	85-89
CCTCG	13569500	1.9819996	9.4226465	20-24
TTCGT	5814390	1.9775229	19.705545	125-129
CGTTA	6458565	1.9595706	24.498854	125-129
AACTT	5177115	1.9543393	7.445267	70-74
GTAGA	6599055	1.954219	22.802055	35-39
TAGAG	6548060	1.9391176	18.760757	40-44
GCACC	14833945	1.9328754	11.064694	45-49
CAGAA	7988785	1.9289485	17.246363	60-64
GGGAG	11296030	1.9277482	10.568705	115-119
AGATC	7108330	1.9239776	16.847126	4
ACCTG	9517530	1.8923885	15.166826	105-109
TGGTG	7088190	1.8911767	10.24606	130-134
AAGGC	9711550	1.8846954	10.322122	70-74
TGAAC	6945210	1.8798267	24.658539	7
GAAAT	5074145	1.8695695	11.205439	4
AAGTC	6766060	1.831337	14.138502	10-14
AGATG	6153555	1.8222903	10.748945	4
AGTCG	8364300	1.8195951	18.32194	7
ACGCG	12735510	1.8156103	9.554062	55-59
GCGTT	7422125	1.8099471	13.412161	45-49
GCGGA	11523630	1.7974411	10.631748	35-39
TACCT	6469840	1.7941525	16.71241	95-99
CGCGC	17099040	1.7907364	5.7067947	55-59
AAGCG	9220305	1.7893608	12.119005	65-69
AGGGC	11465530	1.7883788	13.11374	30-34
TTACC	6432610	1.7838283	19.828442	75-79
TGAAG	6005560	1.7784637	9.827965	3
CAGCC	13540485	1.7643365	10.569944	9
GGGCC	15345115	1.7582846	8.907525	30-34
TTTTT	2422585	1.7535373	5.426124	110-114
AGGGT	7345765	1.7484019	17.294386	115-119
CATAC	7048435	1.7436769	13.336463	105-109
ACCCT	9591680	1.7430972	11.329905	90-94
AGCCA	9825735	1.7428443	12.757488	100-104
GCAAC	9786785	1.7359356	14.864105	85-89
CGGAG	11102100	1.7316915	9.652956	85-89
ATATT	2993005	1.724084	9.662418	4
AACAG	7102355	1.7149137	10.567149	9
CGGGC	14950280	1.7130435	13.095802	80-84
CCATT	6137615	1.7020231	63.33119	4
CGGGA	10904390	1.7008529	11.233105	110-114
CCCTC	12729790	1.6994245	10.805045	15-19
GCCAG	11906240	1.6973871	8.357271	40-44
CAAGA	7027255	1.6967803	17.726425	9
GCGGG	13495285	1.6918435	7.2903185	9
GGAGA	7911295	1.6798067	11.168319	90-94
TCCTC	8235765	1.6777352	7.0127764	4
TTATT	2590485	1.6727252	5.9642735	3
GAACC	9390240	1.6655983	16.193937	9
GCCAA	9387245	1.6650668	15.088423	100-104
GTCGC	10354285	1.6546986	14.671948	8
CGTGG	9459565	1.6539754	14.672988	65-69
CCCCG	17144165	1.6410325	5.290741	30-34
CCACC	13760915	1.6388357	10.080239	55-59
GGCCG	14262430	1.6342276	7.6658216	35-39
TGAAT	3944305	1.6290774	9.282035	8
CCGGA	11405570	1.6260103	10.46651	50-54
CCGTA	8168990	1.6242557	13.984232	35-39
ATACC	6542285	1.6184628	12.60283	110-114
CTTGC	7255025	1.6170276	13.709636	8
GTCTA	5281810	1.6025356	22.185385	4
AAGGG	7503150	1.5931453	15.163004	30-34
TCGTC	7134125	1.590081	22.138369	2
TCACC	8600770	1.5630192	9.520626	65-69
CTACC	8563070	1.556168	13.827308	90-94
CGCCT	10624375	1.5518261	8.336811	75-79
AATTT	2685370	1.5468746	14.578909	6
TTGAA	3735285	1.5427482	11.212373	9
CGCTC	10559365	1.5423305	10.410843	15-19
GCCGT	9611700	1.5360276	11.765907	1
TCGCC	10472130	1.5295889	8.796557	9
TCCAC	8401590	1.5268222	6.9845695	75-79
CAGGG	9740650	1.5193342	11.048063	115-119
TCTAC	5478140	1.5191439	20.371037	5
TACGC	7639610	1.518998	12.129751	55-59
CCCTA	8353190	1.5180265	13.593866	90-94
CACGA	8549900	1.5165423	5.079216	60-64
GGCGG	12024460	1.5074527	6.0385942	8
CCCGC	15681880	1.5010631	5.41006	30-34
CCGTT	6733590	1.5008082	19.490679	125-129
GTGGT	5617410	1.4987627	9.774967	130-134
AAATA	3268640	1.4984182	6.224179	105-109
CCTGA	7532685	1.4977381	17.228197	105-109
AGGCC	10481285	1.4942416	7.529593	70-74
TGCCT	6696555	1.4925537	9.687235	120-124
CTACG	7489755	1.4892021	11.450671	75-79
CCCTT	7286370	1.4843308	8.434394	125-129
ACAAG	6141155	1.4828253	17.738096	8
CCAGA	8350420	1.4811596	11.457206	60-64
GAGAG	6962740	1.4783999	5.1539736	100-104
ACTTC	5315670	1.4740894	5.130388	70-74
AACGC	8309705	1.4739379	10.731101	45-49
TACGG	6774050	1.4736474	10.973592	80-84
TCGAA	5440710	1.4726107	5.0590987	10-14
GGTGT	5517280	1.4720472	10.074429	130-134
CATGC	7400935	1.4715419	12.279456	85-89
TCTGA	4824740	1.4638574	6.400161	15-19
GGCAT	6706915	1.4590425	18.280136	80-84
CCAAC	8988965	1.4572839	12.634408	100-104
GCATG	6698605	1.4572347	16.835766	80-84
CCTTC	7137310	1.4539652	8.267711	125-129
GGGCA	9317810	1.45338	11.108985	80-84
CATTC	5140675	1.4255615	64.10909	5
GTCAC	7168285	1.4252837	10.924821	60-64
CTATA	3761245	1.4198543	6.736098	60-64
AGAGG	6662495	1.4146488	5.263232	100-104
GCGGT	8063810	1.409932	11.230368	60-64
TAACT	3727665	1.4071779	7.9323072	70-74
ACCTC	7728275	1.4044605	11.558834	95-99
CTCGG	8694090	1.389386	10.398788	20-24
TAGTC	4552540	1.3812704	18.125828	6
TAACA	4069000	1.3702737	12.704606	8
CGCAC	10474165	1.3647923	12.045234	45-49
TATAC	3601445	1.3595304	7.9444237	60-64
CTCCC	10178865	1.3588765	9.492881	15-19
CTCCT	6665275	1.3578054	7.199339	3
CCGGG	11813940	1.3536731	7.267896	80-84
GCCCC	14113360	1.350925	5.320497	30-34
CTCTC	6626385	1.349883	8.180296	1
GCCTC	9218810	1.3465252	6.019521	120-124
CAAGG	6936275	1.346105	12.230463	30-34
ATGCG	6157965	1.3396224	5.648953	55-59
GACGC	9376680	1.336766	13.226308	50-54
GTAGT	4025440	1.3362796	7.158735	80-84
ACCAG	7524840	1.334722	10.91829	60-64
AAAAG	4059810	1.3344182	25.492292	135-137
AAAGA	4053535	1.3323556	16.72001	135-137
GGGTG	6930155	1.3257446	16.230825	115-119
CGTAG	6050455	1.3162342	18.153006	35-39
CTGAA	4847150	1.3119547	5.944588	20-24
GCGTG	7474600	1.3069105	12.287553	65-69
GGACG	8361425	1.3042045	13.794105	50-54
TGTGC	5333140	1.3005308	13.79813	135-137
CCGCC	13510290	1.2931994	5.0435686	75-79
GAATA	3508460	1.2926927	9.530708	15-19
CAAGT	4768585	1.29069	62.42659	9
ACAGC	7270925	1.2896837	15.402331	8
TCTCC	6290555	1.2814698	7.4894395	2
GTCGT	5244625	1.2789456	19.279682	1
ACGTC	6316780	1.2559773	5.2717476	55-59
GGCGC	10938965	1.2534161	8.501138	70-74
ACAGT	4628945	1.2528943	5.9801707	15-19
CACGG	8737005	1.245572	7.27366	85-89
TTGGT	3345680	1.2449757	6.8341985	7
ACGTT	4091060	1.2412542	9.21413	135-137
TTTGG	3333695	1.240516	5.388789	95-99
AGGGA	5841420	1.2403098	5.0560837	35-39
ACGAA	5107135	1.2331538	6.662014	125-129
CAGTC	6170575	1.226907	7.41544	5
ACGGA	6308905	1.224353	10.058865	85-89
GAGCT	5597030	1.2175949	5.0320244	115-119
GCCTA	6109905	1.214844	10.112028	75-79
CGACA	6742050	1.1958743	9.438963	105-109
ACCGC	9155955	1.1930286	11.45474	10-14
TAAAT	2320325	1.1923598	7.306762	105-109
GCTAT	3876100	1.176034	5.2414923	60-64
GGTTC	4818375	1.175001	6.2969847	65-69
TCGGA	5388770	1.1722891	15.266655	20-24
CGTCT	5247840	1.1696587	17.255678	3
CAACA	5290930	1.1676503	5.3019805	10-14
GCGAC	8188390	1.1673601	7.3990197	105-109
GTGCA	5343915	1.1625314	12.525766	135-137
CGCGA	8148425	1.1616625	7.6662736	100-104
CACCT	6388300	1.1609466	14.50369	3
CGCCA	8898220	1.1594454	8.48584	55-59
AAATT	2254540	1.1585544	13.523198	5
TTAGT	2496805	1.1559749	27.880339	5
AGTAG	3896110	1.1537791	6.338579	80-84
ACCGA	6499460	1.1528447	9.034487	65-69
GTCCC	7819010	1.1420667	34.272133	1
AGTCT	3758210	1.1402653	7.0896835	15-19
CCAGG	7978090	1.1373789	9.111937	115-119
TTATC	2679960	1.134052	6.33106	50-54
CACGT	5673925	1.1281573	5.0761776	135-137
AATAG	3052190	1.1245798	6.7117844	15-19
ATTTG	2415010	1.1181053	12.55439	5
CGTAA	4130050	1.1178607	9.850403	6
TACAG	4125415	1.1166062	21.602592	7
TCGTG	4577000	1.1161398	9.310267	130-134
GTGGC	6375020	1.1146525	13.431142	65-69
GCCCG	10610740	1.1112342	9.612428	125-129
ATCAT	2919645	1.1021538	5.7476196	50-54
GCAGT	5039975	1.0964113	8.193168	4
CACTA	4423855	1.0943953	5.2870884	70-74
ATAAA	2387275	1.0943807	5.623073	105-109
TATTG	2307440	1.0683023	7.2913504	5
AGGTT	3210760	1.0658395	7.7413917	65-69
CTGCG	6606710	1.0558058	7.5292706	1
ACGGG	6733535	1.0502882	8.198119	80-84
CGGAC	7365805	1.05009	10.666696	50-54
GTAAC	3864230	1.0459126	10.121542	7
TGCCC	7133450	1.0419319	7.592726	30-34
TACGT	3395590	1.0302441	5.200098	60-64
GTCAG	4719405	1.0266737	7.975828	1
ACGCA	5773430	1.0240649	11.026354	45-49
TTGGA	3080320	1.0225389	5.9662037	95-99
GAGTA	3452700	1.0224694	5.849656	75-79
TCGGT	4183855	1.020268	8.162588	7
ACGCC	7777425	1.013405	9.255488	55-59
GGATG	4232795	1.0074685	5.188694	55-59
TGCGC	6257050	0.9999273	7.4419303	2
GCGCG	8650335	0.9911787	6.3371987	55-59
CCGCT	6738595	0.9842582	11.1206255	10-14
CAGCG	6870975	0.9795456	7.6087713	45-49
TCCCA	5375635	0.97691494	40.56475	2
CCGCG	9318605	0.9759124	6.114764	30-34
TATCA	2578010	0.973188	6.4700704	50-54
ACGAG	4935560	0.9578314	5.1717978	30-34
AGCTG	4379920	0.952821	5.6521373	50-54
TTCGA	3129340	0.94946206	5.0112166	40-44
CCCAT	5222630	0.9491092	41.315876	3
AACCG	5157490	0.9148122	15.963494	9
GCTGG	5223480	0.91330916	8.717255	5
GGCGA	5791190	0.90330243	11.728505	1
GCCGC	8583940	0.8989729	5.782946	70-74
GCGCA	6237805	0.8892791	5.644816	2
GATGA	2974570	0.88087785	9.387954	1
CAGAT	3215780	0.87039965	8.699698	3
GAGGT	3655260	0.8700065	5.366655	65-69
TATAT	1458610	0.84021455	8.1265955	3
GTCCA	4216215	0.83831805	5.1909285	60-64
GCGAG	5291055	0.82529205	23.94315	1
CTGGC	5105865	0.8159586	7.738286	6
CCCGT	5568500	0.8133508	10.810914	125-129
GGCCC	7765195	0.81322795	6.836774	125-129
ACTCT	2925110	0.81116277	5.3205624	5
TTATA	1393425	0.80266553	8.150188	2
TGCGG	4587740	0.80215204	6.2239804	50-54
TTCGG	3223395	0.78605175	6.7291	70-74
CTTAT	1814090	0.76765037	6.1150174	1
ACCTA	3090130	0.7644517	19.0524	4
GTCGG	4350930	0.76074654	5.822773	1
ATAGC	2778045	0.75192004	6.7218766	20-24
GTTAG	2258440	0.74970865	19.77651	4
GAATG	2440890	0.72283584	6.5351424	9
GGGCG	5735775	0.71906835	6.247845	2
TCTAA	1867785	0.70508105	5.595309	100-104
CGCTG	4395435	0.7024261	7.6219745	4
TGACT	2241795	0.6801752	5.0218916	3
TCAGA	2464020	0.6669244	8.3138895	2
CGAAT	2440780	0.66063416	6.230447	15-19
CTCGT	2918750	0.65054214	8.075865	1
AGCGC	3785110	0.539616	5.3982444	1
GCAGA	2777785	0.5390776	5.1624684	1
CGCAG	3729580	0.5316994	5.2088175	3
AAGCC	2519365	0.44687355	5.6221113	5
>>END_MODULE
