# Supplementary material for: Freshwater sponge hosts and their green algae symbionts: a tractable model to understand intracellular symbiosis
Source: PeerJ. 2021 Feb 11;9:e10654. doi: 10.7717/peerj.10654 (PMC7882143; doi:10.7717/peerj.10654)
Supplement: Supplemental Information 31 [file peerj-09-10654-s031.zip › EmInf1_Clean_Data2.fq_fastqc/fastqc_data.txt]

##FastQC	0.10.1
>>Basic Statistics	pass
#Measure	Value	
Filename	EmInf1_Clean_Data2.fq.gz	
File type	Conventional base calls	
Encoding	Sanger / Illumina 1.9	
Total Sequences	33511120	
Filtered Sequences	0	
Sequence length	100-141	
%GC	58	
>>END_MODULE
>>Per base sequence quality	pass
#Base	Mean	Median	Lower Quartile	Upper Quartile	10th Percentile	90th Percentile
1	36.76144109776098	37.0	37.0	37.0	37.0	37.0
2	36.62955257836801	37.0	37.0	37.0	37.0	37.0
3	36.652264442370175	37.0	37.0	37.0	37.0	37.0
4	36.620811181482445	37.0	37.0	37.0	37.0	37.0
5	36.56160898233183	37.0	37.0	37.0	37.0	37.0
6	36.55879827352831	37.0	37.0	37.0	37.0	37.0
7	36.602017300525915	37.0	37.0	37.0	37.0	37.0
8	36.620849974575606	37.0	37.0	37.0	37.0	37.0
9	36.62651603408063	37.0	37.0	37.0	37.0	37.0
10-14	36.63554811656549	37.0	37.0	37.0	37.0	37.0
15-19	36.59825382141808	37.0	37.0	37.0	37.0	37.0
20-24	36.58088850506935	37.0	37.0	37.0	37.0	37.0
25-29	36.53448402798831	37.0	37.0	37.0	37.0	37.0
30-34	36.538800386259844	37.0	37.0	37.0	37.0	37.0
35-39	36.52194398754801	37.0	37.0	37.0	37.0	37.0
40-44	36.54546156619057	37.0	37.0	37.0	37.0	37.0
45-49	36.54092122256732	37.0	37.0	37.0	37.0	37.0
50-54	36.56742694365333	37.0	37.0	37.0	37.0	37.0
55-59	36.56997980371888	37.0	37.0	37.0	37.0	37.0
60-64	36.49099910716204	37.0	37.0	37.0	37.0	37.0
65-69	36.393516528244945	37.0	37.0	37.0	37.0	37.0
70-74	36.36881352816617	37.0	37.0	37.0	37.0	37.0
75-79	36.32893566075977	37.0	37.0	37.0	37.0	37.0
80-84	36.306146103144265	37.0	37.0	37.0	37.0	37.0
85-89	36.4008708870369	37.0	37.0	37.0	37.0	37.0
90-94	36.40581851039297	37.0	37.0	37.0	37.0	37.0
95-99	36.395064480089	37.0	37.0	37.0	37.0	37.0
100-104	36.28973656691902	37.0	37.0	37.0	37.0	37.0
105-109	36.317577686692374	37.0	37.0	37.0	37.0	37.0
110-114	36.30682761972266	37.0	37.0	37.0	37.0	37.0
115-119	36.27588802186568	37.0	37.0	37.0	37.0	37.0
120-124	36.27142432075537	37.0	37.0	37.0	37.0	37.0
125-129	36.26469476500616	37.0	37.0	37.0	37.0	37.0
130-134	36.19869419916634	37.0	37.0	37.0	37.0	37.0
135-139	36.22421632286559	37.0	37.0	37.0	37.0	37.0
140-141	36.11631376867691	37.0	37.0	37.0	37.0	37.0
>>END_MODULE
>>Per sequence quality scores	pass
#Quality	Count
11	387.0
12	912.0
13	933.0
14	845.0
15	1056.0
16	1345.0
17	1868.0
18	2682.0
19	4287.0
20	6524.0
21	10221.0
22	13951.0
23	18760.0
24	24000.0
25	30095.0
26	37545.0
27	47704.0
28	60763.0
29	80637.0
30	104970.0
31	146411.0
32	204484.0
33	322315.0
34	618255.0
35	2003077.0
36	2.3802565E7
37	5964528.0
>>END_MODULE
>>Per base sequence content	fail
#Base	G	A	T	C
1	51.566273883162594	13.240751279097312	6.367871532059779	28.82510330568031
2	33.79798108806868	18.865242343437043	28.282582020535273	19.054194547959007
3	27.132113161243193	20.138804671404596	19.532960999214588	33.19612116813762
4	35.39545082348784	29.282223333627762	14.674937752005901	20.64738809087849
5	31.398320915564742	29.025004237399404	18.111599970397883	21.465074876637964
6	26.326103096524378	31.14095559921602	18.22046234205243	24.31247896220717
7	29.5767703377267	17.54328413971243	28.789640573039637	24.090304949521233
8	27.52555569613907	19.629114156733646	19.10065972131042	33.744670425816864
9	26.594602030609543	17.24429681848891	22.77598898514881	33.38511216575274
10-14	31.624214290659342	21.06179441331713	17.986328717154187	29.32766257886934
15-19	34.71999324403362	20.56349772851519	19.29433573094543	25.422173296505758
20-24	31.991771089715893	21.993577654223433	19.754443898025492	26.26020735803518
25-29	30.76117718536414	21.83324639701687	19.742448476804118	27.663127940814867
30-34	29.194001274800723	19.244420956387014	24.038268491175465	27.5233092776368
35-39	28.688447894310904	19.02700775145683	24.580237843438237	27.70430651079403
40-44	28.998573010988594	19.94115982993108	22.53421491134883	28.5260522477315
45-49	31.201636949167916	21.929650217599413	19.474801797134802	27.39391103609787
50-54	30.15693514202582	18.948630946286315	20.282848459819792	30.611585451868066
55-59	29.53563593219206	19.815665964014332	20.063896402149496	30.58480170164411
60-64	30.77443964868975	19.261942304524588	20.114859187040004	29.84875885974566
65-69	30.884733187073426	20.920749291578435	21.372108720926068	26.82240880042207
70-74	29.698683302736523	19.716764465049213	22.7013182489872	27.88323398322706
75-79	31.55410084771861	19.166973828388905	22.405698168249824	26.873227155642667
80-84	32.19151135503678	20.16103012970023	19.500948938740333	28.14650957652266
85-89	30.931917524690313	18.384993996022814	21.62487974141121	29.058208737875667
90-94	29.37124094927296	21.049078037379832	21.310572132474235	28.269108880872977
95-99	31.52615072250644	19.11782835070866	21.123388893000296	28.232632033784604
100-104	29.373549624329303	20.371744426447425	21.284097247102405	28.970608702120863
105-109	29.464667451312245	19.537171775861566	21.71157474294317	29.286586029883022
110-114	28.071145210793265	19.909191760443647	23.368500460495397	28.651162568267686
115-119	33.32415350611374	20.66425565002638	21.2136347849529	24.797956058906976
120-124	29.870044315260436	19.477902504651375	22.979838917188054	27.672214262900134
125-129	30.37796384224405	21.20746848454618	22.78405361347157	25.630514059738204
130-134	28.81473930974468	21.421477148381367	22.99566620249988	26.768117339374076
135-139	27.496869530318918	22.737138372638523	22.835829016280197	26.930163080762366
140-141	28.524168519123123	23.028228666647347	20.58543683876519	27.862165975464343
>>END_MODULE
>>Per base GC content	fail
#Base	%GC
1	80.39137718884291
2	52.85217563602769
3	60.32823432938081
4	56.042838914366335
5	52.8633957922027
6	50.63858205873155
7	53.66707528724793
8	61.27022612195594
9	59.97971419636228
10-14	60.95187686952869
15-19	60.14216654053938
20-24	58.25197844775107
25-29	58.42430512617901
30-34	56.71731055243752
35-39	56.39275440510493
40-44	57.524625258720086
45-49	58.59554798526578
50-54	60.768520593893896
55-59	60.120437633836175
60-64	60.62319850843541
65-69	57.70714198749549
70-74	57.58191728596358
75-79	58.42732800336127
80-84	60.338020931559434
85-89	59.99012626256598
90-94	57.64034983014593
95-99	59.758782756291055
100-104	58.34415832645017
105-109	58.75125348119526
110-114	56.722307779060955
115-119	58.12210956502072
120-124	57.54225857816056
125-129	56.008477901982246
130-134	55.58285664911875
135-139	54.42703261108128
140-141	56.386334494587466
>>END_MODULE
>>Per sequence GC content	fail
#GC Content	Count
0	4.0
1	2.0
2	1.5
3	2.0
4	2.0
5	2.0
6	3.0
7	6.5
8	8.0
9	9.5
10	10.5
11	20.5
12	35.0
13	33.5
14	39.5
15	60.5
16	70.5
17	97.0
18	171.0
19	310.5
20	584.0
21	1464.0
22	2964.0
23	3790.0
24	4259.5
25	6758.0
26	10224.5
27	13884.5
28	18206.0
29	25153.5
30	55490.5
31	76561.5
32	89920.5
33	100444.0
34	112096.0
35	133186.5
36	147051.5
37	193106.5
38	226766.0
39	242019.0
40	272099.0
41	317524.0
42	394876.0
43	453425.5
44	476554.5
45	505875.5
46	532143.5
47	582406.5
48	688345.5
49	860111.0
50	938946.0
51	864797.0
52	778330.0
53	690372.5
54	660646.0
55	715826.5
56	1003844.5
57	1227465.5
58	1418528.5
59	1746481.5
60	1556505.5
61	884998.5
62	476977.5
63	435148.0
64	475534.5
65	1172955.0
66	2025795.0
67	1427807.0
68	396869.5
69	271903.0
70	1032012.5
71	1851861.5
72	1550961.5
73	888350.0
74	734771.0
75	612694.0
76	599151.5
77	427250.5
78	70434.0
79	18177.5
80	1904.0
81	1348.0
82	959.0
83	712.0
84	591.0
85	583.0
86	473.0
87	279.5
88	177.5
89	140.5
90	111.0
91	75.0
92	61.5
93	43.0
94	28.5
95	22.5
96	14.0
97	7.5
98	6.0
99	5.5
100	3.0
>>END_MODULE
>>Per base N content	pass
#Base	N-Count
1	0.0011279837856806934
2	0.0
3	0.0
4	0.0
5	0.0
6	0.0
7	0.0
8	0.0
9	0.0
10-14	0.0
15-19	0.0
20-24	0.0
25-29	0.0
30-34	0.0
35-39	0.0
40-44	0.0
45-49	0.0
50-54	7.161801813845673E-6
55-59	0.0
60-64	0.0
65-69	0.0
70-74	0.0
75-79	0.0
80-84	0.0
85-89	0.0
90-94	0.0
95-99	0.0
100-104	0.0
105-109	3.0578502751658134E-4
110-114	0.0
115-119	0.0
120-124	0.0
125-129	0.0
130-134	0.0
135-139	0.0
140-141	0.0
>>END_MODULE
>>Sequence Length Distribution	warn
#Length	Count
100	45286.0
101	51634.0
102	39844.0
103	47381.0
104	55735.0
105	49515.0
106	58709.0
107	55031.0
108	69196.0
109	70375.0
110	80788.0
111	90760.0
112	100380.0
113	106129.0
114	133723.0
115	122633.0
116	117436.0
117	115366.0
118	131766.0
119	150116.0
120	131409.0
121	130084.0
122	147726.0
123	198030.0
124	157193.0
125	167076.0
126	206671.0
127	179421.0
128	200106.0
129	227420.0
130	229771.0
131	214840.0
132	247723.0
133	298248.0
134	431705.0
135	273985.0
136	324618.0
137	0.0
138	0.0
139	0.0
140	0.0
141	2.8053291E7
>>END_MODULE
>>Sequence Duplication Levels	fail
#Total Duplicate Percentage	89.4519072335096
#Duplication Level	Relative count
1	100.0
2	42.12125895018802
3	22.318806985010045
4	13.760109205171792
5	9.461443362695102
6	6.933498171328491
7	5.361098233142739
8	4.2793488899191265
9	3.5942409725441715
10++	49.7295626641941
>>END_MODULE
>>Overrepresented sequences	fail
#Sequence	Count	Percentage	Possible Source
CTCGGAGACGCCGGAGGGGACCCTGGGAAGAGTTCTCTTTTCTTCTTAAC	822183	2.4534632086304486	No Hit
GGCAACTCCCGGTATGTCGCGAAGCGCGAATCTCCGTGGCCCGTAGGCGG	642124	1.9161520116307662	No Hit
CGGAGACGCCGGAGGGGACCCTGGGAAGAGTTCTCTTTTCTTCTTAACGG	584927	1.7454713539863782	No Hit
GCAGGTGCACACCACGAAGGGAGGCAACTCCCGGTATGTCGCGAAGCGCG	506828	1.512417370711573	No Hit
GTGCACACCACGAAGGGAGGCAACTCCCGGTATGTCGCGAAGCGCGAATC	456524	1.3623060046933675	No Hit
GTTTCGACGTGCCGGCACGCCGGCGAGGACTTCGGCCCTCGCAGGCGTAG	441658	1.3179446106247716	No Hit
GGTGCACACCACGAAGGGAGGCAACTCCCGGTATGTCGCGAAGCGCGAAT	373643	1.1149821313044745	No Hit
CAGGTTTCGACGTGCCGGCACGCCGGCGAGGACTTCGGCCCTCGCAGGCG	303145	0.904610171190936	No Hit
AGCATATGTAGCCAGGCGTCGCCCCGCGTGAGGTTCAGGTTTCGACGTGC	291303	0.8692726474077859	No Hit
CACGAAGGGAGGCAACTCCCGGTATGTCGCGAAGCGCGAATCTCCGTGGC	280245	0.8362746455504919	No Hit
GCCAGGCGTCGCCCCGCGTGAGGTTCAGGTTTCGACGTGCCGGCACGCCG	259564	0.7745608025037659	No Hit
GGAGACGCCGGAGGGGACCCTGGGAAGAGTTCTCTTTTCTTCTTAACGGG	259216	0.7735223412407584	No Hit
GGGACGTATAGCCGCGTCGTTCGGAGCGCGCCCGCGACCGAGGAGAGGGT	250394	0.7471967514066973	No Hit
GGGAAGAGTTCTCTTTTCTTCTTAACGGGCCATCACCCTGGAATCAGGTT	228473	0.6817826440894843	No Hit
GCCGGAGGGGACCCTGGGAAGAGTTCTCTTTTCTTCTTAACGGGCCATCA	217864	0.6501244959881973	No Hit
GGAAGCTCCCTGTAGCACGGTGCAACTCGCCATCTTGGCGACCGGCACCC	202973	0.605688499817374	No Hit
GGAAGAGTTCTCTTTTCTTCTTAACGGGCCATCACCCTGGAATCAGGTTG	188784	0.5633473306771006	No Hit
GGCGTCGCCCCGCGTGAGGTTCAGGTTTCGACGTGCCGGCACGCCGGCGA	186469	0.5564391760108286	No Hit
CGACGTGCCGGCACGCCGGCGAGGACTTCGGCCCTCGCAGGCGTAGCCGA	176215	0.525840377761173	No Hit
GGGAAGCATATGTAGCCAGGCGTCGCCCCGCGTGAGGTTCAGGTTTCGAC	175537	0.5238171687487616	No Hit
GACGTATAGCCGCGTCGTTCGGAGCGCGCCCGCGACCGAGGAGAGGGTCT	172170	0.5137697576207539	No Hit
CACATTTCCCCGCGGGCTGCAGGTGCACACCACGAAGGGAGGCAACTCCC	170976	0.5102067612183657	No Hit
GTGCCGGCACGCCGGCGAGGACTTCGGCCCTCGCAGGCGTAGCCGACCGC	170094	0.5075747990517775	No Hit
GGCTGCAGGTGCACACCACGAAGGGAGGCAACTCCCGGTATGTCGCGAAG	162699	0.48550749721286546	No Hit
CTCTTTTCTTCTTAACGGGCCATCACCCTGGAATCAGGTTGGCTGGAGGT	152789	0.455935223889861	No Hit
GTCGGAAGCGAGGGTCGACGAAGCGGGCTGGCGGGGGGGCCCTCTCGGGG	142674	0.4257512133285906	No Hit
GCTGCAGGTGCACACCACGAAGGGAGGCAACTCCCGGTATGTCGCGAAGC	136086	0.40609206734958425	No Hit
GAGACGCCGGAGGGGACCCTGGGAAGAGTTCTCTTTTCTTCTTAACGGGC	136076	0.4060622265086932	No Hit
GACGTGCCGGCACGCCGGCGAGGACTTCGGCCCTCGCAGGCGTAGCCGAC	134486	0.4013175328070205	No Hit
CGTGCCGGCACGCCGGCGAGGACTTCGGCCCTCGCAGGCGTAGCCGACCG	131647	0.3928457180780589	No Hit
GGACGTATAGCCGCGTCGTTCGGAGCGCGCCCGCGACCGAGGAGAGGGTC	130386	0.38908278804170077	No Hit
GTTCTCTTTTCTTCTTAACGGGCCATCACCCTGGAATCAGGTTGGCTGGA	129322	0.3859077225708959	No Hit
TCGGAGACGCCGGAGGGGACCCTGGGAAGAGTTCTCTTTTCTTCTTAACG	122501	0.36555328499912865	No Hit
GTCCCGACTTTGCGGAAGGGATGTATTTATTAGATCCAAAGCCAATGCGG	120884	0.3607280210270501	No Hit
TGCAGGTGCACACCACGAAGGGAGGCAACTCCCGGTATGTCGCGAAGCGC	115685	0.34521376784780694	No Hit
GAAGAGTTCTCTTTTCTTCTTAACGGGCCATCACCCTGGAATCAGGTTGG	115292	0.3440410228007897	No Hit
GGGGAAGCTCCCTGTAGCACGGTGCAACTCGCCATCTTGGCGACCGGCAC	113197	0.33778936663412024	No Hit
GGCGAAGTTAGGGACGTATAGCCGCGTCGTTCGGAGCGCGCCCGCGACCG	108851	0.3248205371828814	No Hit
GAAGCGGGCTGGCGGGGGGGCCCTCTCGGGGGTCCTGCCGCCGGAGCGTG	106783	0.3186494512866177	No Hit
GTTCAGGTTTCGACGTGCCGGCACGCCGGCGAGGACTTCGGCCCTCGCAG	105791	0.3156892398702281	No Hit
CCGGTATGTCGCGAAGCGCGAATCTCCGTGGCCCGTAGGCGGCCTTCGGT	104284	0.31119222514795086	No Hit
CATTTCCCCGCGGGCTGCAGGTGCACACCACGAAGGGAGGCAACTCCCGG	102362	0.30545681552869614	No Hit
AGGCAACTCCCGGTATGTCGCGAAGCGCGAATCTCCGTGGCCCGTAGGCG	95723	0.2856454812611456	No Hit
CGCAACGACACATTTCCCCGCGGGCTGCAGGTGCACACCACGAAGGGAGG	94171	0.2810141827548587	No Hit
GCAACTCCCGGTATGTCGCGAAGCGCGAATCTCCGTGGCCCGTAGGCGGC	92619	0.2763828842485718	No Hit
ATTTCCCCGCGGGCTGCAGGTGCACACCACGAAGGGAGGCAACTCCCGGT	90878	0.27118759384944463	No Hit
CGTATAGCCGCGTCGTTCGGAGCGCGCCCGCGACCGAGGAGAGGGTCTCT	89182	0.26612658723432703	No Hit
GGCGAATTGTAGCCGAGAGAGGCACCTGCGCTCGGCAGGCGGTCGACCAA	88225	0.26327081876105607	No Hit
CCCCGCGTGAGGTTCAGGTTTCGACGTGCCGGCACGCCGGCGAGGACTTC	87827	0.2620831532935933	No Hit
CCGGAGGGGACCCTGGGAAGAGTTCTCTTTTCTTCTTAACGGGCCATCAC	87498	0.2611013896282786	No Hit
TTCGACGTGCCGGCACGCCGGCGAGGACTTCGGCCCTCGCAGGCGTAGCC	87339	0.26062692025811135	No Hit
GTCGACGAAGCGGGCTGGCGGGGGGGCCCTCTCGGGGGTCCTGCCGCCGG	85839	0.2561507941244578	No Hit
CGGAGGGGACCCTGGGAAGAGTTCTCTTTTCTTCTTAACGGGCCATCACC	84343	0.25168660432716067	No Hit
CTGGAATCAGGTTGGCTGGAGGTAGGGTTGCATGCCCGGTAAAGCGCCAC	82083	0.2449425742857893	No Hit
CCCGACTTTGCGGAAGGGATGTATTTATTAGATCCAAAGCCAATGCGGGG	81135	0.2421136625693203	No Hit
AGACGCCGGAGGGGACCCTGGGAAGAGTTCTCTTTTCTTCTTAACGGGCC	79617	0.2375838229220629	No Hit
GACGCCGGAGGGGACCCTGGGAAGAGTTCTCTTTTCTTCTTAACGGGCCA	78929	0.23553077306876047	No Hit
CCCGCGTGAGGTTCAGGTTTCGACGTGCCGGCACGCCGGCGAGGACTTCG	78578	0.2344833595534855	No Hit
CAGGTGCACACCACGAAGGGAGGCAACTCCCGGTATGTCGCGAAGCGCGA	77851	0.2323139304207081	No Hit
AGCGAGGGTCGACGAAGCGGGCTGGCGGGGGGGCCCTCTCGGGGGTCCTG	77339	0.2307860793670877	No Hit
CTTTTCTTCTTAACGGGCCATCACCCTGGAATCAGGTTGGCTGGAGGTAG	75662	0.22578177034966304	No Hit
ACGAAGGGAGGCAACTCCCGGTATGTCGCGAAGCGCGAATCTCCGTGGCC	73614	0.2196703661351814	No Hit
AAGCGAGGGTCGACGAAGCGGGCTGGCGGGGGGGCCCTCTCGGGGGTCCT	71624	0.21373203879786767	No Hit
GTCGATTCAGACATTTGGCATTTGCGCTTGGCTGAAAAGCCAATGGCGCG	70028	0.20896944059166034	No Hit
CGAAGGGAGGCAACTCCCGGTATGTCGCGAAGCGCGAATCTCCGTGGCCC	68571	0.20462163007383816	No Hit
GGGAGGCAACTCCCGGTATGTCGCGAAGCGCGAATCTCCGTGGCCCGTAG	66423	0.1982118174504463	No Hit
CTGGGAAGAGTTCTCTTTTCTTCTTAACGGGCCATCACCCTGGAATCAGG	65394	0.19514119492275997	No Hit
GGCGGTGCTGTTACGGCGACCGGGTGGTGCCCTGACCCGCCTCTCGGGGC	64575	0.1926972300537851	No Hit
GGCGTGTGCCTGTAACCGTAGTGAATCAACGGGGCTTGATCTGGCGAATA	63689	0.19005333155084045	No Hit
GTCGCGAAGCGCGAATCTCCGTGGCCCGTAGGCGGCCTTCGGTGACCGCG	62665	0.18699762944359963	No Hit
GTCTCTTCGACCCGCCAGCGCAGGCCTTCGTGGCCGGAGCTCCCGCGTTC	62488	0.1864694465598285	No Hit
GGGGACCCTGGGAAGAGTTCTCTTTTCTTCTTAACGGGCCATCACCCTGG	62415	0.18625160842132402	No Hit
GCGAGGGTCGACGAAGCGGGCTGGCGGGGGGGCCCTCTCGGGGGTCCTGC	62357	0.1860785315441561	No Hit
GCATATGTAGCCAGGCGTCGCCCCGCGTGAGGTTCAGGTTTCGACGTGCC	61124	0.18239915586229288	No Hit
CACCACGAAGGGAGGCAACTCCCGGTATGTCGCGAAGCGCGAATCTCCGT	60226	0.17971944835027895	No Hit
GCCCTGACCCGCCTCTCGGGGCGAAGTTAGGGACGTATAGCCGCGTCGTT	59082	0.17630565615234584	No Hit
CTTCGACCCGCCAGCGCAGGCCTTCGTGGCCGGAGCTCCCGCGTTCCGGT	57099	0.17038821740365587	No Hit
TTTCGACGTGCCGGCACGCCGGCGAGGACTTCGGCCCTCGCAGGCGTAGC	56989	0.1700599681538546	No Hit
AAGCATATGTAGCCAGGCGTCGCCCCGCGTGAGGTTCAGGTTTCGACGTG	56930	0.16988390719259755	No Hit
GGAGGGGACCCTGGGAAGAGTTCTCTTTTCTTCTTAACGGGCCATCACCC	56003	0.16711766124199967	No Hit
GCCGCGTCGTTCGGAGCGCGCCCGCGACCGAGGAGAGGGTCTCTTCGACC	55702	0.16621945193117985	No Hit
GCCCCGCGTGAGGTTCAGGTTTCGACGTGCCGGCACGCCGGCGAGGACTT	54454	0.1624953149879801	No Hit
GAAGCTCCCTGTAGCACGGTGCAACTCGCCATCTTGGCGACCGGCACCCA	53541	0.15977084621462964	No Hit
AAGCGGGCTGGCGGGGGGGCCCTCTCGGGGGTCCTGCCGCCGGAGCGTGG	53111	0.15848769005631563	No Hit
AGCGGGCTGGCGGGGGGGCCCTCTCGGGGGTCCTGCCGCCGGAGCGTGGA	52842	0.15768497143634708	No Hit
CCCTGACCCGCCTCTCGGGGCGAAGTTAGGGACGTATAGCCGCGTCGTTC	52350	0.15621680206450872	No Hit
CTCTTCGACCCGCCAGCGCAGGCCTTCGTGGCCGGAGCTCCCGCGTTCCG	48325	0.1442058636058717	No Hit
GAAGCATATGTAGCCAGGCGTCGCCCCGCGTGAGGTTCAGGTTTCGACGT	47545	0.14187827801637187	No Hit
CCTGGGAAGAGTTCTCTTTTCTTCTTAACGGGCCATCACCCTGGAATCAG	47131	0.1406428672034835	No Hit
GCAACAAGTCCCGACTTTGCGGAAGGGATGTATTTATTAGATCCAAAGCC	47095	0.1405354401762758	No Hit
CAACTCCCGGTATGTCGCGAAGCGCGAATCTCCGTGGCCCGTAGGCGGCC	45591	0.13604737770626588	No Hit
GACACATTTCCCCGCGGGCTGCAGGTGCACACCACGAAGGGAGGCAACTC	45260	0.13505964587277297	No Hit
GGGACCCTGGGAAGAGTTCTCTTTTCTTCTTAACGGGCCATCACCCTGGA	45205	0.13489552124787235	No Hit
GCGTGAGGTTCAGGTTTCGACGTGCCGGCACGCCGGCGAGGACTTCGGCC	44599	0.13308716628987632	No Hit
GAGGCAACTCCCGGTATGTCGCGAAGCGCGAATCTCCGTGGCCCGTAGGC	44521	0.13285440773092633	No Hit
CCCGGTATGTCGCGAAGCGCGAATCTCCGTGGCCCGTAGGCGGCCTTCGG	43461	0.1296912785964778	No Hit
AGCCAGGCGTCGCCCCGCGTGAGGTTCAGGTTTCGACGTGCCGGCACGCC	42529	0.1269101122254344	No Hit
CCTGACCCGCCTCTCGGGGCGAAGTTAGGGACGTATAGCCGCGTCGTTCG	42529	0.1269101122254344	No Hit
GTAATTCTAGAGCTAATACATGCAACAAGTCCCGACTTTGCGGAAGGGAT	41340	0.12336203624349171	No Hit
GCCGAGAGAGGCACCTGCGCTCGGCAGGCGGTCGACCAAAGTTGACCTGG	40891	0.12202218248748475	No Hit
CATGCAACAAGTCCCGACTTTGCGGAAGGGATGTATTTATTAGATCCAAA	40476	0.12078378759050727	No Hit
TGGGAAGAGTTCTCTTTTCTTCTTAACGGGCCATCACCCTGGAATCAGGT	40462	0.12074201041325984	No Hit
GGACCCTGGGAAGAGTTCTCTTTTCTTCTTAACGGGCCATCACCCTGGAA	40311	0.12029141371580539	No Hit
GTATAGCCGCGTCGTTCGGAGCGCGCCCGCGACCGAGGAGAGGGTCTCTT	39609	0.11819658668525551	No Hit
CGTCGCCCCGCGTGAGGTTCAGGTTTCGACGTGCCGGCACGCCGGCGAGG	39513	0.11791011461270168	No Hit
GCACACCACGAAGGGAGGCAACTCCCGGTATGTCGCGAAGCGCGAATCTC	39473	0.11779075124913758	No Hit
CAGGCGTCGCCCCGCGTGAGGTTCAGGTTTCGACGTGCCGGCACGCCGGC	39188	0.11694028728374342	No Hit
GCGAACTCGGAGACGCCGGAGGGGACCCTGGGAAGAGTTCTCTTTTCTTC	38474	0.11480965124412434	No Hit
GGCCAACGTGGGTTGCGGGCGGTGCTGTTACGGCGACCGGGTGGTGCCCT	38445	0.11472311280554036	No Hit
CCCCGCGGGCTGCAGGTGCACACCACGAAGGGAGGCAACTCCCGGTATGT	37002	0.11041707946496566	No Hit
GTGGGTTGCGGGCGGTGCTGTTACGGCGACCGGGTGGTGCCCTGACCCGC	36907	0.11013359147650094	No Hit
GGCGACCGGGTGGTGCCCTGACCCGCCTCTCGGGGCGAAGTTAGGGACGT	36869	0.11002019628111506	No Hit
GCTCCCTGTAGCACGGTGCAACTCGCCATCTTGGCGACCGGCACCCACCA	36429	0.10870719928191001	No Hit
TTCCCCGCGGGCTGCAGGTGCACACCACGAAGGGAGGCAACTCCCGGTAT	36422	0.1086863106932863	No Hit
CTCGGGGCGAAGTTAGGGACGTATAGCCGCGTCGTTCGGAGCGCGCCCGC	36089	0.10769261069161522	No Hit
GTCGGGCTGCGGTCGGAAGCGAGGGTCGACGAAGCGGGCTGGCGGGGGGG	35841	0.10695255783751782	No Hit
GTCGCCCCGCGTGAGGTTCAGGTTTCGACGTGCCGGCACGCCGGCGAGGA	35648	0.10637662960832105	No Hit
CTCCGGCGCACAGCCGGCGAATTGTAGCCGAGAGAGGCACCTGCGCTCGG	35618	0.106287107085648	No Hit
CGGCGACCGGGTGGTGCCCTGACCCGCCTCTCGGGGCGAAGTTAGGGACG	35483	0.10588425573361916	No Hit
AAATCTCCGGCGCACAGCCGGCGAATTGTAGCCGAGAGAGGCACCTGCGC	35387	0.10559778366106534	No Hit
GCCGGCACGCCGGCGAGGACTTCGGCCCTCGCAGGCGTAGCCGACCGCCG	35322	0.1054038181952737	No Hit
GTGAGGTTCAGGTTTCGACGTGCCGGCACGCCGGCGAGGACTTCGGCCCT	34466	0.10284944221500207	No Hit
AAGGGAGGCAACTCCCGGTATGTCGCGAAGCGCGAATCTCCGTGGCCCGT	34425	0.10272709476734888	No Hit
CTTTGCGGAAGGGATGTATTTATTAGATCCAAAGCCAATGCGGGGGGCAA	34099	0.10175428335430149	No Hit
>>END_MODULE
>>Kmer Content	fail
#Sequence	Count	Obs/Exp Overall	Obs/Exp Max	Max Obs/Exp Position
TCTCT	16874275	5.0414906	17.543163	135-137
TTCTC	14742080	4.404459	19.890944	130-134
TTTCT	10887770	4.254227	21.620565	35-39
TTCTT	10865000	4.2453303	29.634367	40-44
ATCTC	12711885	3.960363	10.359854	120-124
GAATC	13123590	3.8849208	14.326048	60-64
CTCTT	12363305	3.6937578	10.492181	30-34
ATCAA	8270365	3.6642087	12.628505	85-89
CTTCT	11284350	3.3714006	15.915322	110-114
TCAAA	7497525	3.3217998	12.353584	85-89
CATTT	7893260	3.2160985	11.282633	3
CTTCG	15312080	3.1873753	14.155981	70-74
GTTCT	10854245	2.9549255	16.232763	130-134
TATGT	7955820	2.9537318	22.038485	5
GCGAA	14309020	2.9512403	9.421226	40-44
AAGAT	7284935	2.9409952	11.2025	110-114
AATCT	6778315	2.879957	11.406501	45-49
TTGAA	7435560	2.8786645	14.06418	135-137
AGGTT	11071530	2.863907	11.523725	2
GCCAA	12583585	2.8483014	9.219482	80-84
ATTTC	6943715	2.829208	10.693907	4
CATCA	8699855	2.8263657	11.986622	50-54
AATCA	6366885	2.8208663	14.505196	60-64
TATCA	6612325	2.8094316	11.999598	85-89
TCTTC	9396680	2.8074257	10.274388	35-39
CCAAT	8606325	2.7959805	10.617839	100-104
TGGCC	18944625	2.7475796	10.370508	75-79
CGAAG	13272865	2.7375326	14.027968	3
CAACT	8326080	2.7049356	30.195702	3
AATCC	8321630	2.7034898	9.489228	100-104
CTGGA	13533665	2.6768181	10.796234	60-64
GGCAA	12924940	2.6657734	19.799387	1
GGTTG	15300880	2.6444883	9.84719	85-89
AACTC	8122370	2.6387556	31.849234	4
CCGGT	18178605	2.636482	12.937852	9
CCATC	11041870	2.630388	16.622921	50-54
AAGCG	12371060	2.5515354	10.652799	100-104
ACACA	7512575	2.5450506	6.45735	8
TTCGG	13386370	2.5390718	7.231758	70-74
TCACC	10613085	2.5282433	10.788707	55-59
GACCG	16629210	2.5149367	5.978763	80-84
TCTTT	6398955	2.5002923	12.987905	30-34
TTTTC	6395175	2.4988155	19.93538	35-39
GTAAA	6029730	2.4342575	13.704113	95-99
CTTAA	5726885	2.4332275	14.339078	40-44
GACTT	8525645	2.420279	6.4721103	130-134
CGGTA	12177365	2.408556	10.398399	95-99
CTTTT	6119955	2.3912776	17.509193	35-39
GCTGG	18061280	2.3868542	8.725988	75-79
CAGGT	12044880	2.3823516	14.242848	2
ACGCT	10941400	2.3749974	8.343518	105-109
GGCCA	15633800	2.3643951	6.7981496	50-54
CCTTC	10301580	2.3533676	10.99122	70-74
AAAGC	7608765	2.3487396	13.875041	100-104
TCTTA	5755875	2.3452241	22.135248	40-44
TAAAG	5786455	2.3360448	13.252793	95-99
CAAAC	6886985	2.3331184	10.859634	90-94
ACCCT	9792165	2.3326843	13.3316145	55-59
CAAGA	7551525	2.3310704	8.801647	110-114
CACAC	9361250	2.325425	17.961693	8
CGTAT	8189915	2.3249714	10.259775	5
CGACC	13940345	2.3137472	5.125897	50-54
TTAAC	5416235	2.3012393	13.761323	40-44
AGCGC	15119370	2.2865946	8.697417	100-104
AAAAT	3779835	2.28385	11.585621	125-129
AGATC	7601285	2.2501762	9.67509	115-119
TGGAA	8322985	2.2450278	14.542126	60-64
GCTTC	10748765	2.237472	9.429475	110-114
CGCGA	14754925	2.2314777	8.721031	40-44
GGAGG	17604870	2.210622	7.7141914	8
CCGCG	19805795	2.1963859	5.540554	85-89
GCAAC	9679185	2.190889	23.743454	2
CGGTG	16550090	2.1871457	8.074961	125-129
GAAGC	10427890	2.150756	8.237807	2
TGACC	9856470	2.139497	6.475678	75-79
ATCAC	6572200	2.1351438	10.815981	50-54
GGAAT	7909965	2.1336203	18.80282	60-64
GGTGC	15992550	2.113465	11.465998	125-129
GAAGA	7498185	2.1090653	12.957209	25-29
ATGTC	7427115	2.108426	7.808761	30-34
TGAAA	5186465	2.0938237	7.6587324	120-124
CGAAT	7061250	2.0903118	12.694429	45-49
ACTCC	8759640	2.0867164	21.977255	5
CGCTT	10019480	2.0856636	6.8592095	105-109
TGGAG	11556255	2.0827332	10.09212	75-79
TGCAT	7320955	2.078289	10.204791	85-89
CAATC	6337670	2.058951	13.23573	100-104
TTCGA	7244095	2.05647	17.699505	3
TTGCA	7241350	2.0556905	15.713696	85-89
CTCTA	6577510	2.0492105	17.176903	135-137
GGGTT	11715520	2.0248218	7.9769793	85-89
GAGGA	10676565	2.0065007	5.283001	25-29
CCCTG	12577135	2.001856	6.00052	15-19
CGTTC	9591415	1.9965571	10.870793	130-134
GTTGC	10513415	1.9941416	11.52426	85-89
TGGTG	11493515	1.9864523	10.7041	115-119
ACTTC	6330910	1.9723827	7.531994	25-29
ATCAG	6648335	1.9680783	13.079408	65-69
ACGAA	6373660	1.9674767	15.146528	2
TCTCA	6310500	1.9660242	7.8889027	70-74
GCATT	6921515	1.9648949	7.15898	65-69
TTGTA	5248660	1.9486531	8.69522	125-129
CGTAG	9851015	1.9484283	9.422403	60-64
TCTAC	6215985	1.9365782	26.461512	135-137
GCCAT	8917435	1.9356652	11.516157	50-54
AGGCG	14033690	1.9339288	5.317162	45-49
GTATC	6737415	1.9126323	11.767039	85-89
GTAGG	10581920	1.9071329	10.909563	80-84
AATAT	3274455	1.897328	6.2970805	70-74
AGGGA	10085080	1.89534	7.912658	6
TTCTG	6961200	1.8950953	15.314914	110-114
GGCTG	14303050	1.8901924	6.1195993	70-74
GCGTA	9523610	1.8836709	7.466562	80-84
CTTGA	6629995	1.8821378	12.230113	135-137
CTGGC	12941445	1.8769256	7.065914	95-99
GAAAA	4446645	1.8719419	5.7217317	125-129
GCCGG	18256675	1.844808	8.961376	8
GTGGC	13947400	1.8431922	7.8724318	115-119
CACCA	7397430	1.8375931	16.667177	6
GCCCT	11520850	1.8337313	5.230205	35-39
CGGAG	13207870	1.8201258	20.65287	3
TAGCC	8356355	1.8138742	17.28111	9
GCCTT	8697060	1.8103875	7.818905	70-74
TCGAC	8299130	1.8014528	13.782846	4
TGAAT	4651615	1.8008649	8.002066	135-137
TCCGC	11306930	1.7996824	7.434523	100-104
AAACG	5827445	1.7988664	12.501557	90-94
AAGAG	6393015	1.7982066	14.617323	25-29
GATCT	6265120	1.7785562	11.723046	115-119
CTCCC	10181625	1.7785051	20.80795	6
CGCCA	10695530	1.7751896	8.121529	105-109
CAGGC	11697865	1.7691396	5.958484	3
ATATT	3176005	1.7647911	6.2169414	70-74
TAACG	5932055	1.7560409	12.846012	45-49
GTATG	6787940	1.7558577	10.71725	30-34
ACGTG	8806540	1.7418418	12.303653	7
TCTCC	7558690	1.7267618	7.4404535	50-54
GCAGG	12489095	1.7210741	10.10306	1
TGTAG	6609060	1.7095863	13.474465	7
TCAGG	8636970	1.7083027	10.271593	65-69
ACCGC	10271055	1.7047373	5.7978363	75-79
GGCGA	12243105	1.687175	5.1541877	1
AGGGT	9341190	1.6835216	6.57497	80-84
CAACG	7413345	1.6780148	6.793072	125-129
CGCCG	15124030	1.6771964	13.301316	9
AACGC	7409515	1.6771479	6.5525713	95-99
TCTTG	6140580	1.6716923	7.285066	120-124
ATTCA	3931700	1.6704929	5.692016	5
AGGTA	6187145	1.6689097	8.870696	75-79
GGTAA	6133370	1.6544044	14.990586	95-99
GGTAT	6371430	1.6481175	8.206442	30-34
CACGC	9924815	1.6472702	9.255783	105-109
CATCT	5268560	1.6414098	5.685368	110-114
CGAGG	11904425	1.640503	5.097043	130-134
AGTTC	5751695	1.632804	9.480671	25-29
GACCC	9773505	1.6221563	9.478712	15-19
GAGGT	8976980	1.6178817	6.211363	75-79
TGTTA	4330150	1.6076409	7.858645	105-109
CCAAC	6464245	1.6057808	6.409968	85-89
CCACG	9651770	1.6019515	10.936676	8
CCCTC	9105920	1.5906032	5.320377	35-39
TCCCG	9985925	1.5894228	14.79498	7
ATCCG	7296660	1.5838513	5.948668	100-104
CCCGC	13007235	1.5830266	7.1383452	9
GACGT	8001135	1.5825411	12.213124	6
AGAGT	5863265	1.581547	14.731551	25-29
GGAAG	8311360	1.5619957	12.807492	2
AAGTT	4030280	1.5603161	7.303324	5
CTGTT	5731280	1.5602657	5.5270615	135-137
AACGT	5257875	1.5564665	5.649554	85-89
GGTGA	8569055	1.5443631	6.743432	75-79
AAATC	3457320	1.5317754	9.369036	125-129
CCTGG	10472360	1.5188289	6.7771325	20-24
TTGGC	7773445	1.4744353	9.810366	70-74
CATGC	6762610	1.4679276	9.670936	90-94
GAGGG	11689025	1.4677767	7.6891627	10-14
GTAGC	7359100	1.4555533	10.065394	8
CCGTA	6674935	1.4488964	6.76636	60-64
TCTGG	7630410	1.4473048	7.5063477	110-114
CCGGA	9563510	1.4463482	12.604611	9
GCATG	7293910	1.4426594	6.712519	85-89
AAGGG	7653210	1.4383065	8.059092	5
CCGCC	11774455	1.4329932	5.0940957	55-59
AATGG	5295775	1.428473	6.3726835	135-137
TGCCC	8971740	1.4279988	8.789289	90-94
GGAGA	7598215	1.4279709	22.329521	4
CTTCC	6237460	1.4249305	5.869928	60-64
TAATA	2457060	1.4237022	7.593019	70-74
GGCGT	10758220	1.4217321	5.350023	1
AGGCA	6892305	1.4215404	5.987906	15-19
ATGCC	6490565	1.4088761	11.187744	90-94
GCGTC	9683600	1.4044333	6.9549665	120-124
TTCAG	4941795	1.402888	5.545598	2
CGCAT	6458720	1.4019637	5.534261	65-69
ACCAC	5634405	1.3996406	16.546644	7
ACGCC	8424320	1.3982255	19.39273	8
GCAAG	6755140	1.3932499	5.9550385	115-119
TGGCT	7344645	1.393102	10.753465	70-74
GCGTT	7337000	1.391652	7.1561255	125-129
CTTGT	5082545	1.3836561	9.112461	120-124
TTAAT	2490030	1.3836197	7.387671	70-74
GTTCA	4868255	1.382011	6.501117	1
TCCGG	9528490	1.3819374	7.3998914	120-124
GAGTT	5339935	1.3812976	8.819491	25-29
ACACC	5558135	1.3806943	17.711624	9
TCGGA	6962575	1.3771249	27.27445	2
TACGG	6929090	1.3705018	12.460867	135-137
GGCCT	9439530	1.3690352	5.456532	70-74
GGTGG	11356230	1.3674915	8.532316	115-119
GTGCC	9412025	1.3650461	9.280451	9
GAAGG	7256410	1.3637339	8.198335	4
AACGG	6571535	1.3553814	10.463984	45-49
GTGCA	6840245	1.3529292	14.16334	5
CTCCG	8409890	1.3385711	6.5541644	50-54
GGTAG	7371440	1.3285222	8.320602	80-84
GGGAA	7067190	1.3281727	12.716696	1
AGACG	6436750	1.327582	23.85966	6
GTGAC	6701790	1.3255442	8.165995	75-79
GCACA	5836375	1.3210666	16.292843	7
ATTTT	2464235	1.3131157	5.6472483	135-137
CGTCC	8140345	1.2956687	8.902981	120-124
CTGGT	6815375	1.2927123	6.5054326	110-114
GTCGC	8875200	1.2871892	7.591813	8
CGACT	5908840	1.2826036	5.282145	130-134
TGGGA	7091560	1.2780808	10.057987	20-24
AGGAC	6175080	1.2736124	5.3060594	25-29
TAGAC	4278465	1.2665359	7.603312	125-129
CACCC	6913690	1.2593291	9.381631	55-59
CCCGG	11334010	1.2568978	9.93697	8
TCCGT	6022010	1.2535467	5.7177596	50-54
TAGGG	6925025	1.2480668	9.876389	80-84
GTAGA	4595700	1.2396361	5.8982997	120-124
TGTCG	6483830	1.2298262	5.0728164	30-34
TATAG	3171065	1.2276723	14.159753	7
ATGTA	3168905	1.2268362	17.12146	6
ATATG	3143060	1.2168303	16.573235	4
ACATT	2813335	1.1953242	10.640665	2
TGCAC	5503055	1.194522	15.321914	6
GTTGG	6871340	1.1875905	7.677492	70-74
TAGGC	5974220	1.1816385	5.1948256	60-64
GTTTC	4312860	1.1741195	18.011204	1
GGGAC	8431140	1.161863	6.369722	15-19
GAGGC	8419015	1.1601921	5.849611	9
GACTA	3915180	1.1589941	8.149651	115-119
GTATA	2976750	1.1524438	13.996587	6
TCGGT	6068255	1.1510017	5.090332	70-74
GTTAC	3992215	1.1333189	5.9643626	110-114
ACTTG	3979720	1.1297717	7.936626	130-134
ACGGC	7449430	1.1266228	6.9995165	135-137
TTACG	3929120	1.1154073	6.3132987	110-114
GAAGT	4102125	1.1065001	6.295895	4
CACAT	3381665	1.0986186	8.627719	1
CTACG	5049610	1.0960948	11.738592	135-137
ACGAC	4831130	1.093529	5.0163445	130-134
CTCGG	7428210	1.0773293	17.84161	1
CACGA	4756965	1.0767417	14.618823	9
GCCAC	6424705	1.0663397	7.524802	105-109
TTTCG	3877755	1.0556679	16.973621	2
ATCTT	2578265	1.0505108	5.4774957	30-34
TGCGT	5460550	1.0357347	7.04928	125-129
GTCCG	7117030	1.0321982	8.457991	120-124
TAAAT	1770535	1.0259068	5.417308	3
AGCTC	4705570	1.0214157	6.804236	4
AGGTG	5599600	1.0091913	12.831956	3
AAGCT	3372660	0.99839425	9.161164	3
GAGCG	7133970	0.98310494	5.4830685	135-137
TCCCT	4287025	0.97935903	7.0144525	7
GTGCG	7385825	0.9760596	8.638717	125-129
ATAGC	3289035	0.973639	11.342136	8
AGTTA	2502475	0.968829	6.6462355	6
AATTG	2481370	0.96065813	7.022716	5
AGGCC	6301520	0.95301735	5.078567	135-137
GGTTT	3834700	0.9512428	10.6388	3
CATAT	2208110	0.9381774	18.286764	3
GGACC	6111695	0.92430896	7.836971	15-19
CGTGC	6344460	0.92015064	9.150024	8
ACTTT	2257570	0.919844	7.029736	7
GGGAG	7308150	0.91767555	5.2175374	15-19
AAGCA	2934265	0.9057744	7.952482	4
ACGTA	3043595	0.90098244	10.575279	4
GCCAG	5864885	0.8869824	6.346983	1
CTGCA	4041400	0.8772475	5.1629043	3
TCGCC	5508760	0.87680906	6.0514092	9
GAGAC	4247635	0.8760762	24.050953	5
TCGCG	6029215	0.87443	5.8410964	35-39
TACTC	2751645	0.85726964	5.6360393	120-124
TTTGC	3133875	0.8531564	5.2327857	9
GCACG	5571635	0.8426323	5.1099687	15-19
TTCCC	3585730	0.81915015	6.0948715	6
CGTCG	5617510	0.81471956	5.6076713	7
CGACG	5343630	0.80814976	9.513823	5
ATTGT	2117845	0.7862855	5.7337437	6
GGACG	5579650	0.7689101	5.122687	2
ACGGG	5577395	0.76859933	7.4575553	45-49
TTTCC	2562865	0.7657016	7.8737473	5
AGCAT	2455510	0.72689414	12.710303	1
GAATT	1868485	0.7233808	6.4760523	4
CTGGG	5408530	0.714754	6.7982383	20-24
GTAGT	2592090	0.670504	5.2773967	125-129
CCTGT	3209860	0.6681672	8.955896	9
GTCGA	3319885	0.6566387	5.798936	1
CCAGG	4305645	0.651169	5.743209	2
GACGC	3948400	0.59714067	17.590347	7
CCCCG	4320540	0.525825	6.1852536	8
GCATA	1753330	0.5190308	12.473152	2
>>END_MODULE
