# Supplementary material for: Freshwater sponge hosts and their green algae symbionts: a tractable model to understand intracellular symbiosis
Source: PeerJ. 2021 Feb 11;9:e10654. doi: 10.7717/peerj.10654 (PMC7882143; doi:10.7717/peerj.10654)
Supplement: Supplemental Information 32 [file peerj-09-10654-s032.zip › EmInf2_Clean_Data1.fq_fastqc/fastqc_data.txt]

##FastQC	0.10.1
>>Basic Statistics	pass
#Measure	Value	
Filename	EmInf2_Clean_Data1.fq.gz	
File type	Conventional base calls	
Encoding	Sanger / Illumina 1.9	
Total Sequences	28504992	
Filtered Sequences	0	
Sequence length	100-141	
%GC	57	
>>END_MODULE
>>Per base sequence quality	pass
#Base	Mean	Median	Lower Quartile	Upper Quartile	10th Percentile	90th Percentile
1	36.8380154605902	37.0	37.0	37.0	37.0	37.0
2	36.73098122602525	37.0	37.0	37.0	37.0	37.0
3	36.78742165582786	37.0	37.0	37.0	37.0	37.0
4	36.786056351112116	37.0	37.0	37.0	37.0	37.0
5	36.77581905653578	37.0	37.0	37.0	37.0	37.0
6	36.771476448756765	37.0	37.0	37.0	37.0	37.0
7	36.74675481403398	37.0	37.0	37.0	37.0	37.0
8	36.74627061814296	37.0	37.0	37.0	37.0	37.0
9	36.75442483898961	37.0	37.0	37.0	37.0	37.0
10-14	36.75120437851728	37.0	37.0	37.0	37.0	37.0
15-19	36.718208726387296	37.0	37.0	37.0	37.0	37.0
20-24	36.667440538134514	37.0	37.0	37.0	37.0	37.0
25-29	36.708149533948294	37.0	37.0	37.0	37.0	37.0
30-34	36.691314447658854	37.0	37.0	37.0	37.0	37.0
35-39	36.66598723479733	37.0	37.0	37.0	37.0	37.0
40-44	36.64526610637182	37.0	37.0	37.0	37.0	37.0
45-49	36.67570502738608	37.0	37.0	37.0	37.0	37.0
50-54	36.58346740107837	37.0	37.0	37.0	37.0	37.0
55-59	36.56571676989069	37.0	37.0	37.0	37.0	37.0
60-64	36.536422462423424	37.0	37.0	37.0	37.0	37.0
65-69	36.55632916508098	37.0	37.0	37.0	37.0	37.0
70-74	36.47457700040751	37.0	37.0	37.0	37.0	37.0
75-79	36.34292766684516	37.0	37.0	37.0	37.0	37.0
80-84	36.30317242678055	37.0	37.0	37.0	37.0	37.0
85-89	36.249629622769234	37.0	37.0	37.0	37.0	37.0
90-94	36.24614554531361	37.0	37.0	37.0	37.0	37.0
95-99	36.25306010961168	37.0	37.0	37.0	37.0	37.0
100-104	36.215779273442166	37.0	37.0	37.0	37.0	37.0
105-109	36.12900519652054	37.0	37.0	37.0	37.0	37.0
110-114	36.18438266621623	37.0	37.0	37.0	37.0	37.0
115-119	36.15445654543521	37.0	37.0	37.0	37.0	37.0
120-124	36.19187183006407	37.0	37.0	37.0	37.0	37.0
125-129	36.11901170823514	37.0	37.0	37.0	37.0	37.0
130-134	36.01803979708219	37.0	37.0	37.0	37.0	37.0
135-139	36.018528771412484	37.0	37.0	37.0	37.0	37.0
140-141	35.986218499223085	37.0	37.0	37.0	37.0	37.0
>>END_MODULE
>>Per sequence quality scores	pass
#Quality	Count
13	3.0
14	28.0
15	58.0
16	111.0
17	131.0
18	179.0
19	209.0
20	326.0
21	654.0
22	1556.0
23	3552.0
24	7551.0
25	14812.0
26	26790.0
27	48446.0
28	79802.0
29	124575.0
30	176819.0
31	243852.0
32	316077.0
33	422599.0
34	573509.0
35	1011023.0
36	2.0076679E7
37	5375651.0
>>END_MODULE
>>Per base sequence content	fail
#Base	G	A	T	C
1	53.82217963786834	15.610451671061687	3.8916025656137707	26.675766125456203
2	24.167423025412532	17.89218884888654	31.797623377687668	26.14276474801326
3	27.165111991611855	19.481450827981288	14.541540653651122	38.81189652675573
4	29.082758556816994	30.732371368495738	12.72328018895778	27.461589885729488
5	26.195979988347307	29.714475976699102	19.831375500824556	24.25816853412904
6	19.63326283340125	37.126033924163174	19.488158425022537	23.752544817413035
7	19.27987560915646	26.566630855395434	37.950447416368334	16.203046119079772
8	23.289808325503124	24.437915997310224	28.425642077008828	23.84663360017782
9	23.197196477024097	24.378179092279694	22.170428955040578	30.25419547565563
10-14	25.388181129817543	25.631448695021557	18.445218297202118	30.535151877958782
15-19	24.182649130369864	20.328267413651616	21.71481261948784	33.77427083649068
20-24	25.4234093452824	23.987310012225226	19.703078674780894	30.88620196771148
25-29	25.79305407277434	20.723722357122572	25.03117348708605	28.45205008301704
30-34	30.28690483407257	20.981915027374853	20.417304449690775	28.313875688861796
35-39	33.62896997129485	20.103903204042297	17.5631012280235	28.704025596639354
40-44	31.497334221318145	23.843199815667376	18.629335521300973	26.030130441713506
45-49	26.64191170444812	22.79359278543211	16.237024728861527	34.32747078125825
50-54	31.57879574216334	21.341441527154263	19.09992397121178	27.97983875947062
55-59	27.663579067133227	22.481067877514228	16.479461562381776	33.37589149297078
60-64	29.99036449475236	23.886693250080548	16.019582815529294	30.1033594396378
65-69	31.4234089243035	20.664184013803617	17.868397928334797	30.04400913355808
70-74	31.859651109531974	19.037247931871022	21.02814903438668	28.07495192421033
75-79	24.088610163440848	18.149446244363094	22.254855570561112	35.50708802163495
80-84	30.524172046776933	18.77719734143409	18.985288611903485	31.713341999885493
85-89	28.244075283374926	22.796680665618148	17.12649980747232	31.832744243534606
90-94	27.020613091208727	22.75981764878236	19.069591740281844	31.149977519727074
95-99	23.297728668686926	19.95518918167301	21.61623510178477	35.1308470478553
100-104	23.73965634050347	22.18372641813492	18.091515827276144	35.98510141408547
105-109	25.002556119118204	23.86801162416445	17.911825897270656	33.2176063594467
110-114	23.057870048581837	21.928758121625176	23.246574098723634	31.766797731069353
115-119	32.346667314998626	20.953458519896284	20.268342671299248	26.431531493805842
120-124	29.131868937215167	20.031420375232535	21.01515200602696	29.82155868152534
125-129	25.202903061565312	20.22092345136436	21.080204769309265	33.49596871776106
130-134	26.184755598951558	28.10295493102973	20.089930398672976	25.622359071345734
135-139	27.298220312388246	30.237199722783032	18.32110455189397	24.14347541293475
140-141	25.896023403860536	31.01945971010914	20.130182128821218	22.954334757209104
>>END_MODULE
>>Per base GC content	fail
#Base	%GC
1	80.49794576332454
2	50.310187773425795
3	65.97700851836758
4	56.544348442546486
5	50.45414852247634
6	43.385807650814286
7	35.482921728236235
8	47.13644192568095
9	53.45139195267973
10-14	55.92333300777632
15-19	57.95691996686054
20-24	56.30961131299388
25-29	54.24510415579138
30-34	58.60078052293437
35-39	62.332995567934205
40-44	57.52746466303166
45-49	60.96938248570636
50-54	59.558634501633954
55-59	61.039470560104
60-64	60.09372393439016
65-69	61.467418057861586
70-74	59.93460303374229
75-79	59.5956981850758
80-84	62.237514046662426
85-89	60.07681952690953
90-94	58.170590610935804
95-99	58.42857571654222
100-104	59.72475775458893
105-109	58.220162478564895
110-114	54.82466777965118
115-119	58.77819880880447
120-124	58.953427618740506
125-129	58.69887177932638
130-134	51.807114670297295
135-139	51.441695725323
140-141	48.85035816106964
>>END_MODULE
>>Per sequence GC content	fail
#GC Content	Count
0	0.0
1	0.0
2	0.0
3	0.0
4	0.0
5	0.0
6	0.0
7	1.0
8	1.0
9	2.0
10	3.5
11	4.5
12	4.5
13	4.5
14	7.0
15	16.0
16	53.5
17	154.0
18	260.5
19	291.0
20	418.5
21	667.5
22	1427.5
23	3117.0
24	3776.5
25	4376.0
26	6337.5
27	9955.5
28	14068.0
29	21012.5
30	36033.5
31	45869.0
32	54504.5
33	67995.5
34	118996.0
35	160875.5
36	161720.5
37	163051.0
38	157265.5
39	173962.0
40	207630.5
41	243628.5
42	311199.0
43	361008.0
44	374756.0
45	417078.0
46	451851.5
47	454313.0
48	465999.5
49	508396.5
50	570577.0
51	599183.5
52	582027.0
53	572358.5
54	622635.0
55	670879.5
56	654550.5
57	579429.0
58	565690.5
59	1469618.5
60	2442176.0
61	2059446.5
62	1724351.5
63	1470159.0
64	924933.5
65	727900.5
66	652791.0
67	410250.0
68	222586.0
69	510786.0
70	836843.5
71	1401048.0
72	1517691.5
73	736608.5
74	446582.0
75	370380.5
76	116607.5
77	35700.0
78	5210.0
79	2418.5
80	550.5
81	264.5
82	139.5
83	95.5
84	89.0
85	98.5
86	92.0
87	54.5
88	28.0
89	28.0
90	26.5
91	8.5
92	2.0
93	0.5
94	0.5
95	0.0
96	0.0
97	0.5
98	1.0
99	0.5
100	0.0
>>END_MODULE
>>Per base N content	pass
#Base	N-Count
1	0.0
2	0.0
3	0.0
4	0.0
5	0.0
6	0.0
7	0.0
8	0.0
9	0.0
10-14	0.0
15-19	0.0
20-24	0.0
25-29	0.0
30-34	0.0
35-39	0.0
40-44	0.0
45-49	0.0
50-54	0.0
55-59	0.0
60-64	0.0
65-69	0.0
70-74	0.0
75-79	0.0
80-84	0.0
85-89	0.0
90-94	0.0
95-99	1.403262979340601E-6
100-104	0.0
105-109	0.0
110-114	0.0
115-119	0.0
120-124	0.0
125-129	0.0
130-134	0.0
135-139	0.0
140-141	0.0
>>END_MODULE
>>Sequence Length Distribution	warn
#Length	Count
100	51929.0
101	54090.0
102	40570.0
103	48543.0
104	55554.0
105	50061.0
106	59817.0
107	56064.0
108	68346.0
109	71212.0
110	81934.0
111	87486.0
112	95777.0
113	97218.0
114	119095.0
115	107179.0
116	95664.0
117	101671.0
118	108658.0
119	126524.0
120	113480.0
121	110455.0
122	124554.0
123	168536.0
124	131572.0
125	146934.0
126	182282.0
127	144991.0
128	167210.0
129	187777.0
130	174876.0
131	174709.0
132	198396.0
133	227421.0
134	355122.0
135	222243.0
136	254138.0
137	0.0
138	0.0
139	0.0
140	0.0
141	2.3842904E7
>>END_MODULE
>>Sequence Duplication Levels	fail
#Total Duplicate Percentage	90.58560142098544
#Duplication Level	Relative count
1	100.0
2	42.3712380278553
3	21.668435465062956
4	13.934200699658032
5	9.736252505797728
6	7.396197738558495
7	5.8055894029322745
8	4.632941577244081
9	3.9372142080368957
10++	52.56213723255113
>>END_MODULE
>>Overrepresented sequences	fail
#Sequence	Count	Percentage	Possible Source
GTCCCATTCAAGTCGTCTACAAGAGATCTTGCCCCGCGGATTGGCCAGCG	1243815	4.363498856621324	No Hit
GCGAGAAAATGAACCGCTCCCTCGGATTTTCAAGGGCCGTAGAGAACGCA	973363	3.414710658399764	No Hit
AGAAAATGAACCGCTCCCTCGGATTTTCAAGGGCCGTAGAGAACGCACCG	870662	3.0544193802966157	No Hit
GAGAAAATGAACCGCTCCCTCGGATTTTCAAGGGCCGTAGAGAACGCACC	703781	2.468974557158269	No Hit
GCCACCTACAGCCAACAGTCTGAAGCGCAGTCGCGAACCCCGCGCACGGC	463464	1.6259046836427808	No Hit
GTCGTCTACAAGAGATCTTGCCCCGCGGATTGGCCAGCGTTTGATACGCG	405354	1.4220456543190751	No Hit
GCCGTTAGTCGCCTGCCGAATAGCCGCCGACCACGAGGGACGGCGACCAA	374308	1.3131313981775543	No Hit
AAGAGATCTTGCCCCGCGGATTGGCCAGCGTTTGATACGCGCGGTCACCG	340776	1.1954958626194316	No Hit
GGCGAGAAAATGAACCGCTCCCTCGGATTTTCAAGGGCCGTAGAGAACGC	339719	1.191787740196524	No Hit
GAAAATGAACCGCTCCCTCGGATTTTCAAGGGCCGTAGAGAACGCACCGG	338886	1.1888654450420473	No Hit
CTGCGCTGGCGGGTCGAAGAGACCCTCTCCTCGGTCGCGGGCGCGCTCCG	327132	1.1476305623941239	No Hit
ATTCAAGTCGTCTACAAGAGATCTTGCCCCGCGGATTGGCCAGCGTTTGA	268255	0.9410807763075324	No Hit
CGGGCGAGAAAATGAACCGCTCCCTCGGATTTTCAAGGGCCGTAGAGAAC	243572	0.8544889260098723	No Hit
AGCGCAGTCGCGAACCCCGCGCACGGCGGAGGGATGCGCCGGCCTCGCAC	235205	0.8251361726395153	No Hit
GATGAAGCCACCTACAGCCAACAGTCTGAAGCGCAGTCGCGAACCCCGCG	184911	0.6486969019321247	No Hit
CTCTCCTCGGTCGCGGGCGCGCTCCGAACGACGCGGCTATACGTCCCTAA	180801	0.6342783748194001	No Hit
GGCCGTTAGTCGCCTGCCGAATAGCCGCCGACCACGAGGGACGGCGACCA	178237	0.6252834591218268	No Hit
GAGATCTTGCCCCGCGGATTGGCCAGCGTTTGATACGCGCGGTCACCGAA	172766	0.6060903297218957	No Hit
AGAGATCTTGCCCCGCGGATTGGCCAGCGTTTGATACGCGCGGTCACCGA	167441	0.5874093913094239	No Hit
CTCCTCGGTCGCGGGCGCGCTCCGAACGACGCGGCTATACGTCCCTAACT	166565	0.584336245384668	No Hit
GTCGCCGTAACAGCACCGCCCGCAACCCACGTTGGCCAGCCCCGGTGAGA	164694	0.5777724827988024	No Hit
GCGCTGGCGGGTCGAAGAGACCCTCTCCTCGGTCGCGGGCGCGCTCCGAA	156531	0.5491353935479091	No Hit
GTCTACAAGAGATCTTGCCCCGCGGATTGGCCAGCGTTTGATACGCGCGG	135835	0.4765305669968264	No Hit
AAAATGAACCGCTCCCTCGGATTTTCAAGGGCCGTAGAGAACGCACCGGA	126958	0.44538865332781014	No Hit
CGAGAAAATGAACCGCTCCCTCGGATTTTCAAGGGCCGTAGAGAACGCAC	119590	0.4195405492483562	No Hit
GTCAGATGAAGCCACCTACAGCCAACAGTCTGAAGCGCAGTCGCGAACCC	117530	0.41231374490475214	No Hit
AGAAATTTGAATGCACCATCGCCGGCACGAGGCCATGCGATTCGAGCAGT	116755	0.4095949228822797	No Hit
GGGCGAGAAAATGAACCGCTCCCTCGGATTTTCAAGGGCCGTAGAGAACG	112611	0.3950571184163111	No Hit
CAAGTCGTCTACAAGAGATCTTGCCCCGCGGATTGGCCAGCGTTTGATAC	109831	0.3853044407098939	No Hit
GAAGCCACCTACAGCCAACAGTCTGAAGCGCAGTCGCGAACCCCGCGCAC	108815	0.3817401527423688	No Hit
GCAGAAATTTGAATGCACCATCGCCGGCACGAGGCCATGCGATTCGAGCA	105716	0.37086837280992746	No Hit
GCCCGCAACCCACGTTGGCCAGCCCCGGTGAGAAATGCGGAAGCGGCGGT	102247	0.3586985746215961	No Hit
GTCGGCCGTTAGTCGCCTGCCGAATAGCCGCCGACCACGAGGGACGGCGA	101550	0.3562533888800951	No Hit
CCGCCCGCAACCCACGTTGGCCAGCCCCGGTGAGAAATGCGGAAGCGGCG	91571	0.3212454857029955	No Hit
CCGCAACCCACGTTGGCCAGCCCCGGTGAGAAATGCGGAAGCGGCGGTCG	89644	0.3144852663000221	No Hit
AGATCTTGCCCCGCGGATTGGCCAGCGTTTGATACGCGCGGTCACCGAAG	88116	0.309124801718941	No Hit
CTCGTCCCATTCAAGTCGTCTACAAGAGATCTTGCCCCGCGGATTGGCCA	86437	0.3032346053631588	No Hit
GAAATTTGAATGCACCATCGCCGGCACGAGGCCATGCGATTCGAGCAGTT	85367	0.29948087689342273	No Hit
CGCGGATTGGCCAGCGTTTGATACGCGCGGTCACCGAAGGCCGCCTACGG	85076	0.2984600030759525	No Hit
CCCGCAACCCACGTTGGCCAGCCCCGGTGAGAAATGCGGAAGCGGCGGTC	80585	0.28270486797540584	No Hit
AAATGAACCGCTCCCTCGGATTTTCAAGGGCCGTAGAGAACGCACCGGAC	79397	0.2785371769267643	No Hit
TTCAAGTCGTCTACAAGAGATCTTGCCCCGCGGATTGGCCAGCGTTTGAT	79105	0.2775127949518456	No Hit
CATTCAAGTCGTCTACAAGAGATCTTGCCCCGCGGATTGGCCAGCGTTTG	78643	0.27589202621070724	No Hit
CAAGAGATCTTGCCCCGCGGATTGGCCAGCGTTTGATACGCGCGGTCACC	78415	0.2750921663124831	No Hit
GCCGTAACAGCACCGCCCGCAACCCACGTTGGCCAGCCCCGGTGAGAAAT	78116	0.274043227235426	No Hit
GTTAGTCGCCTGCCGAATAGCCGCCGACCACGAGGGACGGCGACCAAGCT	77159	0.2706859205573536	No Hit
GCCTGCGCTGGCGGGTCGAAGAGACCCTCTCCTCGGTCGCGGGCGCGCTC	76016	0.2666760965938878	No Hit
GATCTTGCCCCGCGGATTGGCCAGCGTTTGATACGCGCGGTCACCGAAGG	74104	0.25996849955263973	No Hit
CTTATATTGGTCGGGCTAGGAGCTGAGTCTACTCACAGGCACTATCCCAT	73954	0.25944227593538705	No Hit
GCGGGAGCTCCGGCCACGAAGGCCTGCGCTGGCGGGTCGAAGAGACCCTC	73882	0.25918968859910574	No Hit
CCTGACTCTCCAAAGACACCTAATATCTAGGCAGGCGGTCGGCCGCGTAC	73408	0.2575268219685871	No Hit
GCGCAGTCGCGAACCCCGCGCACGGCGGAGGGATGCGCCGGCCTCGCACT	73131	0.2565550623553937	No Hit
CCCATTCAAGTCGTCTACAAGAGATCTTGCCCCGCGGATTGGCCAGCGTT	68066	0.2387862448794934	No Hit
CGTTAGTCGCCTGCCGAATAGCCGCCGACCACGAGGGACGGCGACCAAGC	64574	0.2265357590698499	No Hit
CCTGCGCTGGCGGGTCGAAGAGACCCTCTCCTCGGTCGCGGGCGCGCTCC	60770	0.2131907281363208	No Hit
CGAGATGGCGCCCTCCACCGGAACGCGGGAGCTCCGGCCACGAAGGCCTG	59646	0.20924755916437374	No Hit
GGCGGGTCGAAGAGACCCTCTCCTCGGTCGCGGGCGCGCTCCGAACGACG	57670	0.20231544004643115	No Hit
CACCTACAGCCAACAGTCTGAAGCGCAGTCGCGAACCCCGCGCACGGCGG	56429	0.19796181665302695	No Hit
GCCAACAGTCTGAAGCGCAGTCGCGAACCCCGCGCACGGCGGAGGGATGC	55739	0.19554118801366444	No Hit
AGATGAAGCCACCTACAGCCAACAGTCTGAAGCGCAGTCGCGAACCCCGC	53104	0.1862971931372582	No Hit
GGCCTGCGCTGGCGGGTCGAAGAGACCCTCTCCTCGGTCGCGGGCGCGCT	52996	0.18591831213283624	No Hit
GGGAAATGTGTCGTTGCGTTCTAGCGTGGATTCTGACTTAGAGGCGTTCA	52604	0.18454311441308244	No Hit
CTGCTTACAACACCTCGTCCCATTCAAGTCGTCTACAAGAGATCTTGCCC	51564	0.1808946306667969	No Hit
GCCACGAAGGCCTGCGCTGGCGGGTCGAAGAGACCCTCTCCTCGGTCGCG	50207	0.17613406100938392	No Hit
CTCCAAAGACACCTAATATCTAGGCAGGCGGTCGGCCGCGTACGGGGTTC	48211	0.1691317787424743	No Hit
TGACTCTCCAAAGACACCTAATATCTAGGCAGGCGGTCGGCCGCGTACGG	47239	0.16572184970267664	No Hit
CTACAAGAGATCTTGCCCCGCGGATTGGCCAGCGTTTGATACGCGCGGTC	47234	0.1657043089154349	No Hit
CTCCACCGGAACGCGGGAGCTCCGGCCACGAAGGCCTGCGCTGGCGGGTC	47082	0.16517106898328546	No Hit
CTCGGTCGCGGGCGCGCTCCGAACGACGCGGCTATACGTCCCTAACTTCG	46314	0.16247680406295148	No Hit
CACCGGAACGCGGGAGCTCCGGCCACGAAGGCCTGCGCTGGCGGGTCGAA	45637	0.16010178147041754	No Hit
CTCGTCCCGGTTCGGGAATATTAACCCGATTCCCTTTCGATGGTGGGTGC	43471	0.15250311243728817	No Hit
AAGCGCAGTCGCGAACCCCGCGCACGGCGGAGGGATGCGCCGGCCTCGCA	42779	0.15007546748302894	No Hit
GCTTACAACACCTCGTCCCATTCAAGTCGTCTACAAGAGATCTTGCCCCG	42636	0.14957380096791467	No Hit
CCGAGATGGCGCCCTCCACCGGAACGCGGGAGCTCCGGCCACGAAGGCCT	41885	0.1469391747242027	No Hit
GGCAGAAATTTGAATGCACCATCGCCGGCACGAGGCCATGCGATTCGAGC	41422	0.14531489782561594	No Hit
GCCCACTGGTGTTAGTTTTAGTACAGCCGAGCCCAATTTATTGGGCTGAA	39623	0.1390037225760316	No Hit
AAGCCACCTACAGCCAACAGTCTGAAGCGCAGTCGCGAACCCCGCGCACG	39570	0.13881779023126897	No Hit
CTACAGCCAACAGTCTGAAGCGCAGTCGCGAACCCCGCGCACGGCGGAGG	38714	0.13581480745548008	No Hit
GCGGATATGAGTACGACCGGGCGAGAAAATGAACCGCTCCCTCGGATTTT	38662	0.1356323832681658	No Hit
GTCCCGGTTCGGGAATATTAACCCGATTCCCTTTCGATGGTGGGTGCCGG	38381	0.134646591025179	No Hit
ACCGCCCGCAACCCACGTTGGCCAGCCCCGGTGAGAAATGCGGAAGCGGC	37855	0.13280130020734615	No Hit
GCTCCCTCGGATTTTCAAGGGCCGTAGAGAACGCACCGGACGCCACCAGA	37647	0.13207160345808902	No Hit
CAGATGAAGCCACCTACAGCCAACAGTCTGAAGCGCAGTCGCGAACCCCG	37233	0.1306192262744715	No Hit
CGCCGTAACAGCACCGCCCGCAACCCACGTTGGCCAGCCCCGGTGAGAAA	37161	0.1303666389381902	No Hit
ATCTTGCCCCGCGGATTGGCCAGCGTTTGATACGCGCGGTCACCGAAGGC	37152	0.13033506552115504	No Hit
GCGGGGAAATGTGTCGTTGCGTTCTAGCGTGGATTCTGACTTAGAGGCGT	36761	0.1289633759588496	No Hit
GCCAGCGTTTGATACGCGCGGTCACCGAAGGCCGCCTACGGGCCACGGAG	36382	0.12763378428592437	No Hit
GTCGGGCTAGGAGCTGAGTCTACTCACAGGCACTATCCCATTACCGCCTG	36043	0.12644451891093322	No Hit
CTACTGCTTACAACACCTCGTCCCATTCAAGTCGTCTACAAGAGATCTTG	35510	0.12457467099096185	No Hit
CTCCAGCCAACCTGATTCCAGGGTGATGGCCCGTTAAGAAGAAAAGAGAA	34855	0.12227682786229163	No Hit
GGTCGGGCTAGGAGCTGAGTCTACTCACAGGCACTATCCCATTACCGCCT	34328	0.12042802888701039	No Hit
CCATTCAAGTCGTCTACAAGAGATCTTGCCCCGCGGATTGGCCAGCGTTT	34192	0.11995091947403459	No Hit
CCTCGGTCGCGGGCGCGCTCCGAACGACGCGGCTATACGTCCCTAACTTC	34173	0.1198842644825159	No Hit
GCGCATATGTAGCCCAAAACATTAGGATCATAAGGACCTGACGTCATCCT	34123	0.11970885661009834	No Hit
CAACAGTCTGAAGCGCAGTCGCGAACCCCGCGCACGGCGGAGGGATGCGC	32629	0.11446766938226119	No Hit
CCGGGCGAGAAAATGAACCGCTCCCTCGGATTTTCAAGGGCCGTAGAGAA	32561	0.11422911467577329	No Hit
CTCGGATTTTCAAGGGCCGTAGAGAACGCACCGGACGCCACCAGAAGCGT	32503	0.11402564154376889	No Hit
CGCCCGCAACCCACGTTGGCCAGCCCCGGTGAGAAATGCGGAAGCGGCGG	32294	0.11329243663706344	No Hit
CCGTTAGTCGCCTGCCGAATAGCCGCCGACCACGAGGGACGGCGACCAAG	31748	0.11137698267026351	No Hit
TGAAGCCACCTACAGCCAACAGTCTGAAGCGCAGTCGCGAACCCCGCGCA	31380	0.11008598072927014	No Hit
ACAAGAGATCTTGCCCCGCGGATTGGCCAGCGTTTGATACGCGCGGTCAC	30328	0.10639539909360438	No Hit
GTCGCCTGCCGAATAGCCGCCGACCACGAGGGACGGCGACCAAGCTGCGG	30070	0.10549029447192969	No Hit
GCACCGCCCGCAACCCACGTTGGCCAGCCCCGGTGAGAAATGCGGAAGCG	30035	0.1053675089612374	No Hit
CTCTACTGCTTACAACACCTCGTCCCATTCAAGTCGTCTACAAGAGATCT	29562	0.10370815048816712	No Hit
GGCGCTTTACCGGGCATGCAACCCTACCTCCAGCCAACCTGATTCCAGGG	29491	0.10345907130933417	No Hit
CACCCGGTCGCCGTAACAGCACCGCCCGCAACCCACGTTGGCCAGCCCCG	29097	0.10207685727468367	No Hit
ATGAAGCCACCTACAGCCAACAGTCTGAAGCGCAGTCGCGAACCCCGCGC	28803	0.10104545898486834	No Hit
>>END_MODULE
>>Kmer Content	fail
#Sequence	Count	Obs/Exp Overall	Obs/Exp Max	Max Obs/Exp Position
ATTTT	5985725	4.719981	47.343998	20-24
TTCAA	9767715	4.3678203	84.5897	7
GATTC	11579325	4.189645	23.090807	105-109
AGAGA	13687575	4.1671968	20.52204	35-39
GAGAT	11987960	4.1648593	19.196075	3
AGAAA	11064300	4.1631236	53.298157	4
GGATT	10283315	4.0768595	36.135597	20-24
AAGAA	10077890	3.7919703	59.547756	130-134
TTGAT	6741790	3.7694955	23.395737	50-54
TTTTC	6432495	3.745643	36.9494	25-29
TTTCA	7189135	3.6684787	43.44578	25-29
TTTGA	6524035	3.647744	23.461187	50-54
AAATG	8494060	3.6471047	60.31728	7
GAGAA	11376115	3.4634702	41.707123	3
TTCGC	12892115	3.4446218	15.302352	95-99
TGATT	5911720	3.3053837	34.29908	105-109
ATCTT	6476790	3.3049827	27.27301	6
GATTT	5862005	3.2775874	34.07936	20-24
AGAAG	10748805	3.272485	28.614834	130-134
CTTCG	11875835	3.1730838	12.142081	100-104
ACCGG	18550050	3.0797071	18.056149	75-79
AAAAT	5785025	3.0698416	71.556725	6
TTTAC	5964850	3.0437493	31.18367	70-74
GAAAA	8039995	3.0251796	50.815144	5
TCCCT	12255365	2.988443	20.935427	15-19
TCCAG	12739065	2.9827533	20.627888	110-114
ATGAA	6943260	2.9812362	59.976166	6
CTTTA	5782765	2.9508352	30.9548	70-74
TGATG	7429200	2.9453347	24.770874	115-119
ATTGG	7424535	2.9434857	16.824379	40-44
GATGG	10443750	2.9358487	19.611227	120-124
CGCTT	10978030	2.9332008	22.748291	70-74
TTGCC	10889485	2.9095426	13.05265	9
TGATA	5912805	2.8971038	20.59517	50-54
GCTTT	6953730	2.8711069	35.061363	70-74
GCGCT	14979285	2.8378732	12.995385	70-74
AGATT	5698885	2.7922893	20.251179	90-94
TACCG	11925230	2.7922006	22.385622	75-79
TCGCG	14386875	2.7256393	10.862926	95-99
CGAAG	12048825	2.708854	11.008896	65-69
TTGGC	9241415	2.7055433	12.976473	40-44
TCAAG	8530810	2.7048717	59.359097	8
AGTTG	6772420	2.684952	15.854592	115-119
TTAAG	5479795	2.6849413	31.119778	125-129
GTTTG	5867875	2.6546729	18.238691	50-54
CAACC	14082090	2.637003	16.047106	85-89
GGCCA	15802865	2.6236153	7.7968907	80-84
TCTTG	6347825	2.6209364	21.354258	7
AGCGT	10190210	2.6143372	16.244608	60-64
GAGTT	6594105	2.614258	15.3558445	115-119
AAGAG	8562255	2.6067874	14.561324	1
GTTAA	5299500	2.596602	31.48874	125-129
GAAGA	8518245	2.5933886	24.402859	135-137
AATGA	6025735	2.587277	57.906116	8
TGTGT	5706050	2.5814621	5.756822	7
TTCCA	7815365	2.5807414	28.947609	110-114
ATACG	7990845	2.5336645	13.558052	55-59
CGGAT	9746905	2.5006056	23.155842	20-24
GTGTG	7682275	2.4643624	14.393502	135-137
ACATA	6245225	2.4472723	16.648092	105-109
ATTCC	7360185	2.430435	21.791023	110-114
CCTAC	11263255	2.406828	18.605461	90-94
CTCCA	11231595	2.4000626	21.834335	95-99
GTGAT	6022265	2.3875499	24.724367	115-119
CGCGG	17716385	2.3799157	9.625621	35-39
TGGCC	12515360	2.371075	17.017488	120-124
GAACG	10453025	2.3500812	19.355433	40-44
GAAGG	9529770	2.3475888	10.473606	70-74
CGGTC	12361205	2.3418696	10.270765	60-64
GCTCC	13454585	2.3263416	10.895631	10-14
GGTGA	8270485	2.324921	24.445656	115-119
GATCT	6375100	2.3066459	19.166525	5
TAAGA	5345975	2.2954075	30.071012	130-134
CACCG	15148990	2.2953522	15.390938	45-49
CTGAT	6287215	2.2748473	30.775627	105-109
CCAGC	14899200	2.2575045	9.436419	95-99
GCCAC	14872125	2.253402	11.678314	1
GATTG	5642910	2.2371535	17.422155	35-39
GGAGT	7942910	2.232836	10.931809	115-119
AACCT	7680845	2.2226274	18.649742	100-104
GGTCA	8637045	2.215867	11.561221	60-64
ATGCA	6960830	2.2070765	19.069874	80-84
ATGGC	8591265	2.2041218	22.998487	120-124
CCACG	14339850	2.1727524	6.541534	85-89
GAAGC	9663795	2.1726444	19.567993	60-64
CGTTA	5992865	2.1683452	32.325485	125-129
TGCAA	6833845	2.1668134	20.132666	85-89
TAGAG	6217550	2.1601026	22.122889	35-39
TGGCG	10398805	2.158659	14.480434	65-69
GTTGC	7334090	2.1471493	12.135066	115-119
GTAGA	6165750	2.1421056	29.318838	35-39
ATTCG	5910020	2.1383703	15.972951	90-94
AGAAC	7668380	2.1307006	23.727907	40-44
CCTCC	13444075	2.121463	13.346906	95-99
CGTTT	5127645	2.1171396	17.847246	45-49
GGTCG	10173785	2.1119478	8.224746	9
CCTCG	12074940	2.087797	11.12221	15-19
AACCC	11047990	2.0688393	11.486277	85-89
TGAAC	6464570	2.0497267	38.91658	7
CCGAA	9988580	2.0494907	10.488941	65-69
GCTTC	7616555	2.0350542	10.971398	100-104
CAGAA	7308480	2.0307004	17.723381	60-64
CACCA	10837355	2.029396	16.280394	55-59
ACCTG	8626685	2.0198715	15.942292	105-109
ATTCA	4512185	2.01771	82.42307	6
GCACC	13206485	2.0010266	12.902148	45-49
TACCT	6058265	2.000523	19.999245	90-94
TTACC	6051435	1.9982674	21.080048	75-79
TTCGT	4817170	1.9889485	18.860344	125-129
CGAGA	8794285	1.9771583	31.647097	2
TACAA	5030980	1.9714547	24.3188	7
AACTT	4392045	1.9639869	8.209898	70-74
GATAC	6166680	1.9552748	14.0310755	50-54
CTACA	6740930	1.9506416	35.51174	6
GACAT	6109655	1.9371938	12.966392	105-109
AAGCG	8449260	1.8995887	14.157387	60-64
AGGGT	6750975	1.8977704	18.391668	115-119
ACCCT	8821970	1.8851534	12.752372	85-89
TGGTG	5855145	1.8782457	9.70012	130-134
GGGAG	9409320	1.8755126	10.02878	115-119
AGGGC	10295595	1.8728997	15.367008	30-34
GCGTT	6301135	1.8447385	13.058203	45-49
AAGGC	8199685	1.8434784	9.335833	70-74
AGATC	5778130	1.8320769	15.930181	4
TTTTT	2033845	1.8301172	5.8543973	110-114
GCAAC	8911540	1.8285	17.307755	85-89
CAGCC	12066050	1.8282298	10.252492	9
AGCCA	8895115	1.8251299	13.164544	100-104
GAAAT	4229525	1.8160365	8.6682005	4
GGGCC	13453550	1.8072715	11.441637	30-34
CCCTC	11433150	1.8041409	13.889163	15-19
ACGCG	10805905	1.7940125	9.20572	55-59
CGTGG	8638370	1.7932153	17.560848	65-69
AGATG	5146085	1.787854	8.823106	4
CGCGC	14508500	1.7787311	5.3842177	40-44
GCCAA	8665655	1.7780485	17.602608	100-104
CGGGC	13217495	1.7755611	12.326481	80-84
GCGGA	9673720	1.7597724	10.099579	35-39
CCGTA	7505145	1.7572718	14.699396	35-39
GAACC	8540530	1.7523749	25.069584	8
AGTCG	6808510	1.7467493	19.398104	6
GCGGG	11736305	1.7274939	8.321626	9
AAGTC	5429595	1.7215664	12.831426	10-14
AAGGG	6968710	1.7166903	15.69077	30-34
CCGGA	10272040	1.7053797	9.993705	50-54
CATAC	5891865	1.7049452	12.5015955	105-109
CGGAG	9313305	1.6942084	8.794478	85-89
CCACC	12216620	1.6893438	11.767149	55-59
TGAAG	4837730	1.680725	9.738024	3
CTACC	7827300	1.672604	17.844702	90-94
TCCTC	6854035	1.6713408	6.981909	2
GGCCG	12420515	1.6684994	8.703077	30-34
CCCTA	7803095	1.6674316	14.232666	90-94
GTCGC	8771540	1.6617962	15.686346	8
CGCTC	9590120	1.6581631	10.96101	10-14
ATATT	2397205	1.6564988	9.162726	4
CCGTT	6181590	1.6516484	23.795805	125-129
CCATT	4978500	1.6439693	59.955513	4
CGGGA	9014850	1.6399157	10.669318	110-114
GCCGT	8655925	1.6398926	12.459886	1
GCCAG	9822415	1.630732	7.6989408	40-44
GGAGA	6596005	1.6248773	10.136028	90-94
AACAG	5843760	1.6237199	8.592341	9
CCTGA	6925410	1.621531	20.451176	105-109
GGCAT	6298545	1.6159157	21.689623	80-84
GCATG	6279130	1.6109347	21.750547	80-84
CAGGG	8846930	1.6093689	11.11484	110-114
CTTGC	5992120	1.6010242	13.336396	8
CATGC	6817825	1.5963408	14.596135	80-84
ATACC	5478825	1.5854228	11.505566	110-114
CAAGA	5699535	1.5836464	16.242834	9
AACGC	7708105	1.581575	12.380775	40-44
CCAGA	7611525	1.5617585	12.413159	55-59
GGGCA	8536820	1.5529561	11.554252	80-84
TCGTC	5743005	1.5344635	20.7754	2
CCAAC	8189690	1.5335959	15.9978285	100-104
TGAAT	3128980	1.5331099	8.74877	8
AAAAG	4073860	1.532856	36.81471	135-137
GTCTA	4204810	1.5213891	20.987312	4
CTCGG	8022155	1.5198228	11.459737	15-19
CGCCT	8786255	1.5191722	7.563292	75-79
AATTT	2189455	1.5129409	12.524277	4
ACCTC	7052125	1.5069579	12.862229	90-94
TCACC	7051640	1.5068544	8.710978	65-69
GGCGG	10208385	1.5025958	6.989901	8
TCGCC	8683660	1.5014333	9.299013	9
ACTTC	4529185	1.4955994	5.7362194	70-74
TCCAC	6981595	1.4918865	6.943412	75-79
TACGC	6368615	1.4911621	11.404886	55-59
GTGGT	4590435	1.472545	9.208937	130-134
CGTAG	5733980	1.4710745	21.58412	35-39
TCTGA	4044895	1.4635285	6.452899	15-19
CCCGC	13072620	1.4626882	5.069618	30-34
GGGTG	6428130	1.462123	19.557707	115-119
CCCTT	5987290	1.459987	7.7305517	125-129
AGGCC	8793640	1.4599334	6.992056	70-74
CTATA	3260590	1.4580351	7.299892	60-64
CTACG	6226735	1.4579419	10.624083	75-79
TCGAA	4596805	1.4575131	5.586734	10-14
AAAGA	3872810	1.4572079	26.326464	135-137
GGTGT	4539325	1.4561497	9.602614	130-134
CAAGG	6457155	1.4517175	13.611325	25-29
GCGTG	6986620	1.4503329	13.049727	65-69
TGCCT	5423515	1.4490995	8.894393	120-124
CGCAC	9551390	1.4472122	12.667369	45-49
GACGC	8709490	1.4459625	16.532852	50-54
CTCCC	9160225	1.4454753	10.008026	15-19
TAACT	3229660	1.4442042	8.659835	70-74
TCTAC	4359360	1.4395208	19.235632	5
TTGAA	2932420	1.4368012	9.932989	7
AAATA	2705030	1.4354328	5.5166826	105-109
TACGG	5593420	1.4350133	10.084064	80-84
ACCAG	6943300	1.4246498	12.647758	55-59
CCTTC	5796540	1.4134731	7.707834	125-129
AGAGG	5718065	1.4086032	5.153404	100-104
CCGGG	10467685	1.4061677	8.614708	75-79
GTCAC	5958860	1.395221	10.313707	60-64
GGACG	7667845	1.3948785	16.168556	50-54
TCCGA	5944785	1.3919253	5.0918965	45-49
TATAC	3104980	1.3884512	8.6609745	60-64
ACAAG	4982730	1.3844783	16.249168	8
GCGGT	6664780	1.383523	10.312126	60-64
TAGTC	3775390	1.366016	19.380724	6
CATTC	4114050	1.3585161	60.68942	5
CTCCT	5560805	1.3559896	7.5760093	1
GGGTC	6480475	1.3452638	5.311841	9
CTCTC	5501640	1.3415624	7.9266825	1
GGCGC	9953885	1.3371468	8.581818	65-69
TCGGA	5181715	1.3293889	16.087193	20-24
GGCTA	5176420	1.3280302	5.0668507	55-59
TAACA	3347590	1.3117965	9.845901	8
GTAGT	3306865	1.3110192	7.633192	80-84
GCCTC	7565605	1.3081179	5.567493	120-124
TGTGC	4432590	1.2976979	13.102038	135-137
ATGCG	5037505	1.2923912	5.412095	55-59
CTGAA	4055950	1.2860237	6.2248845	20-24
TCTCC	5226300	1.2744213	7.1403246	2
GAATA	2953130	1.2679892	9.793121	15-19
ACCGC	8305085	1.258374	13.407301	10-14
GTCGT	4278985	1.2527281	18.516905	1
ACGTT	3447380	1.2473348	10.487792	135-137
ACGTC	5311845	1.2437273	5.4357076	55-59
GTGGC	5990580	1.2435678	17.47214	65-69
CGCCA	8158860	1.2362182	9.284485	50-54
CAAGT	3874860	1.2286054	58.05346	9
ACAGC	5954140	1.2216907	14.955471	8
CACGG	7330920	1.2170904	6.741927	85-89
CAGTC	5194675	1.2162929	8.021057	5
ACGAA	4351815	1.2091751	6.950455	125-129
TTGGT	2660380	1.2035769	6.436236	7
GCTAT	3325880	1.2033737	5.7178407	60-64
CCAGG	7232915	1.2008194	10.509103	110-114
ACAGT	3772290	1.1960834	6.2509465	15-19
GCCTA	5108065	1.1960138	9.464586	75-79
GAGCT	4661240	1.195859	5.3357105	115-119
ACGGA	5265290	1.1837587	9.305325	85-89
GCCCG	9523405	1.1675622	9.538279	125-129
TTAGT	2077955	1.1618342	30.234009	5
GGTTC	3955550	1.1580384	6.583727	65-69
CGACA	5603345	1.1497134	8.579008	105-109
GTGCA	4469145	1.1465763	11.642155	135-137
GCGAC	6871800	1.1408665	6.7541428	105-109
ACGCA	5556050	1.1400092	12.199525	40-44
CGCGA	6834055	1.1346	7.163753	100-104
TAAAT	1872990	1.1341848	6.129885	105-109
CGGAC	6809010	1.130442	11.242808	50-54
CACCT	5288140	1.1300147	14.242892	3
CGTCT	4214770	1.126137	16.556297	3
ACCGA	5474940	1.1233667	8.306409	65-69
GTCCC	6467820	1.1183072	32.392895	1
AGTAG	3207615	1.1143903	6.6691775	80-84
AGTCT	3068140	1.1101179	7.3901696	15-19
CAACA	4346675	1.1022427	5.0119524	10-14
AATAG	2560285	1.0993125	7.3034873	15-19
CACGT	4694200	1.0991105	5.6641016	135-137
TTATC	2147045	1.0955962	5.217999	50-54
ACGCC	7219160	1.0938363	9.608027	50-54
CCGCT	6302155	1.0896633	14.489904	10-14
AAATT	1792765	1.0856048	12.875254	3
TCGTG	3707915	1.08554	8.503658	130-134
CGTAA	3418515	1.0839117	7.6405935	6
TACAG	3403410	1.0791223	21.113401	7
CTGCG	5644025	1.0692785	8.869779	1
TACGT	2937090	1.0627012	5.8855586	60-64
CACTA	3672085	1.0626013	5.5046735	70-74
ATTTG	1898935	1.0617399	12.150583	5
GCAGT	4098030	1.0513653	8.851251	4
ATCAT	2332485	1.0430152	5.1848207	50-54
AGGTT	2627290	1.0415992	7.87326	65-69
TATTG	1859025	1.0394253	6.8373737	5
TCGGT	3536245	1.0352814	7.758885	7
AACCG	5039255	1.0339714	25.00149	9
ACGGG	5607690	1.02011	7.4637423	80-84
TGCGC	5368385	1.0170577	8.709105	2
GAGTA	2917285	1.0135237	5.7964163	75-79
GTCAG	3947655	1.012786	6.1793637	1
TGCCC	5833320	1.0086001	7.0149655	30-34
GTAAC	3180155	1.0083345	7.881654	7
AATGT	2039615	0.99935234	5.299587	5
GCGCG	7388290	0.9924997	5.944038	55-59
GGATG	3503685	0.9849228	5.478676	55-59
GTCTG	3320770	0.9721983	5.040979	15-19
TTGGA	2439965	0.9673334	5.1334586	95-99
CCGCG	7832935	0.960312	5.784277	30-34
GATGC	3700110	0.9492774	5.1995	55-59
CAGCG	5713995	0.948646	6.9369364	45-49
TATCA	2075710	0.92819345	5.539961	50-54
GCTGG	4425250	0.91862535	10.125161	5
TCCCA	4271625	0.9127971	37.942223	2
CCCGT	5270420	0.9112728	11.545486	125-129
AGCTG	3548190	0.9103016	5.384333	50-54
CCCAT	4186200	0.89454275	38.61642	3
ACGAG	3970145	0.8925802	5.011081	30-34
ACTAC	3081770	0.89178026	5.0065446	70-74
GCGCA	5285220	0.8774602	6.0619774	2
GCCGC	7122290	0.8731873	5.421912	70-74
GGCCC	7092270	0.8695069	7.870728	120-124
GGCGA	4716360	0.85796577	10.064307	1
AAGCT	2673620	0.8477271	5.3416343	45-49
GAGGT	2996620	0.84238154	5.2735496	65-69
CAGAT	2625895	0.8325949	6.7443757	3
CTGGC	4344500	0.82307935	9.037949	6
GATGA	2329625	0.80935884	9.268686	1
TATAT	1146295	0.79210424	7.5871153	3
TGCGG	3796205	0.7880437	6.1481633	50-54
GCGAG	4288915	0.78020805	24.667864	1
TTATA	1114060	0.76982945	7.60472	2
TTCGG	2620415	0.76716036	6.538504	70-74
GTTAG	1877890	0.74449664	21.203638	4
CTTAT	1451345	0.74059373	5.818265	1
ACCTA	2544480	0.7363032	18.610754	4
ATAGC	2309775	0.7323624	6.3738146	20-24
CGCTG	3800880	0.72008884	8.898866	4
ATATG	1450330	0.7106198	5.712175	5
GGGCG	4793785	0.70560837	5.1695986	2
GTCGG	3395985	0.7049631	5.1769814	1
GAATG	1929945	0.6705019	6.1086264	9
CGAAT	2028025	0.6430277	6.2236943	15-19
TCAGA	1974510	0.62605965	6.383848	2
CTCGT	2288095	0.61135215	7.2004	1
AGCGC	3196665	0.5307151	5.8201084	1
CGCAG	3090840	0.51314586	5.5776825	3
AAGCC	2063080	0.42330974	5.577453	5
>>END_MODULE
