# Supplementary material for: Freshwater sponge hosts and their green algae symbionts: a tractable model to understand intracellular symbiosis
Source: PeerJ. 2021 Feb 11;9:e10654. doi: 10.7717/peerj.10654 (PMC7882143; doi:10.7717/peerj.10654)
Supplement: Supplemental Information 33 [file peerj-09-10654-s033.zip › EmInf2_Clean_Data2.fq_fastqc/summary.txt]

PASS	Basic Statistics	EmInf2_Clean_Data2.fq.gz
PASS	Per base sequence quality	EmInf2_Clean_Data2.fq.gz
PASS	Per sequence quality scores	EmInf2_Clean_Data2.fq.gz
FAIL	Per base sequence content	EmInf2_Clean_Data2.fq.gz
FAIL	Per base GC content	EmInf2_Clean_Data2.fq.gz
FAIL	Per sequence GC content	EmInf2_Clean_Data2.fq.gz
PASS	Per base N content	EmInf2_Clean_Data2.fq.gz
WARN	Sequence Length Distribution	EmInf2_Clean_Data2.fq.gz
FAIL	Sequence Duplication Levels	EmInf2_Clean_Data2.fq.gz
FAIL	Overrepresented sequences	EmInf2_Clean_Data2.fq.gz
FAIL	Kmer Content	EmInf2_Clean_Data2.fq.gz
