# Supplementary material for: Freshwater sponge hosts and their green algae symbionts: a tractable model to understand intracellular symbiosis
Source: PeerJ. 2021 Feb 11;9:e10654. doi: 10.7717/peerj.10654 (PMC7882143; doi:10.7717/peerj.10654)
Supplement: Supplemental Information 33 [file peerj-09-10654-s033.zip › EmInf2_Clean_Data2.fq_fastqc/fastqc_data.txt]

##FastQC	0.10.1
>>Basic Statistics	pass
#Measure	Value	
Filename	EmInf2_Clean_Data2.fq.gz	
File type	Conventional base calls	
Encoding	Sanger / Illumina 1.9	
Total Sequences	28504992	
Filtered Sequences	0	
Sequence length	100-141	
%GC	58	
>>END_MODULE
>>Per base sequence quality	pass
#Base	Mean	Median	Lower Quartile	Upper Quartile	10th Percentile	90th Percentile
1	36.77028139492199	37.0	37.0	37.0	37.0	37.0
2	36.642556994929166	37.0	37.0	37.0	37.0	37.0
3	36.66727743687842	37.0	37.0	37.0	37.0	37.0
4	36.6345023355909	37.0	37.0	37.0	37.0	37.0
5	36.572853274261576	37.0	37.0	37.0	37.0	37.0
6	36.57365095910218	37.0	37.0	37.0	37.0	37.0
7	36.61542532620251	37.0	37.0	37.0	37.0	37.0
8	36.630735977754355	37.0	37.0	37.0	37.0	37.0
9	36.63741256268376	37.0	37.0	37.0	37.0	37.0
10-14	36.64377320295337	37.0	37.0	37.0	37.0	37.0
15-19	36.60661254000702	37.0	37.0	37.0	37.0	37.0
20-24	36.58662688977425	37.0	37.0	37.0	37.0	37.0
25-29	36.53996937799526	37.0	37.0	37.0	37.0	37.0
30-34	36.54496592737159	37.0	37.0	37.0	37.0	37.0
35-39	36.52658481714361	37.0	37.0	37.0	37.0	37.0
40-44	36.554258510228664	37.0	37.0	37.0	37.0	37.0
45-49	36.55254985512713	37.0	37.0	37.0	37.0	37.0
50-54	36.57762022174923	37.0	37.0	37.0	37.0	37.0
55-59	36.58036943143152	37.0	37.0	37.0	37.0	37.0
60-64	36.49724785048177	37.0	37.0	37.0	37.0	37.0
65-69	36.39593414374577	37.0	37.0	37.0	37.0	37.0
70-74	36.36860966668574	37.0	37.0	37.0	37.0	37.0
75-79	36.32497889492479	37.0	37.0	37.0	37.0	37.0
80-84	36.30498332362275	37.0	37.0	37.0	37.0	37.0
85-89	36.40944071831348	37.0	37.0	37.0	37.0	37.0
90-94	36.41894767063959	37.0	37.0	37.0	37.0	37.0
95-99	36.40982772421055	37.0	37.0	37.0	37.0	37.0
100-104	36.2977026779084	37.0	37.0	37.0	37.0	37.0
105-109	36.338259122060876	37.0	37.0	37.0	37.0	37.0
110-114	36.322264674547405	37.0	37.0	37.0	37.0	37.0
115-119	36.294809107845296	37.0	37.0	37.0	37.0	37.0
120-124	36.2946562493369	37.0	37.0	37.0	37.0	37.0
125-129	36.28336133786409	37.0	37.0	37.0	37.0	37.0
130-134	36.222128639124456	37.0	37.0	37.0	37.0	37.0
135-139	36.244396305848156	37.0	37.0	37.0	37.0	37.0
140-141	36.13650608907414	37.0	37.0	37.0	37.0	37.0
>>END_MODULE
>>Per sequence quality scores	pass
#Quality	Count
11	345.0
12	717.0
13	672.0
14	749.0
15	948.0
16	1312.0
17	1900.0
18	2599.0
19	3998.0
20	6161.0
21	9466.0
22	12642.0
23	16965.0
24	21477.0
25	26692.0
26	32626.0
27	41805.0
28	52473.0
29	69450.0
30	90812.0
31	124304.0
32	173152.0
33	268489.0
34	501956.0
35	1592029.0
36	2.0018242E7
37	5433011.0
>>END_MODULE
>>Per base sequence content	fail
#Base	G	A	T	C
1	50.58700660119093	12.65091148987509	6.2911789474755135	30.470902961458467
2	34.31370898121985	18.21403773767065	28.215836720810167	19.256416560299332
3	27.714100042546935	19.892813862217537	18.74949131716999	33.64359477806554
4	35.768443646642666	29.61918389592953	14.376330994935904	20.2360414624919
5	32.088246157024	28.790311535607515	18.057317819980444	21.064124487388032
6	25.946644714020618	31.11805469021005	18.059033308972687	24.87626728679664
7	30.07931382685531	16.538618919801838	28.791637619122994	24.59042963421986
8	28.058162584294006	18.91175763178604	18.93991059530906	34.09016918861089
9	26.210952804336866	16.94182197981322	22.651088623354113	34.1961365924958
10-14	32.208839770942575	20.83901935492562	17.734528043368684	29.217612830763116
15-19	35.29342439387459	20.46262072271411	19.001077425315536	25.24287745809576
20-24	31.83076073131331	21.907388712826158	19.895541805449376	26.366308750411154
25-29	30.79601636092373	21.859366948778653	19.77609886717386	27.56851782312375
30-34	28.86653487828753	18.89138729729436	24.732127093613126	27.509950730804984
35-39	28.62208907127566	18.669033830986518	25.31140510406037	27.397471993677456
40-44	28.63029886133629	19.544761142188708	23.312490668301187	28.512449328173815
45-49	31.194848256754465	21.813188370654515	19.46050853127761	27.53145484131341
50-54	30.157197116016388	18.884671295746458	20.037063968515323	30.921067619721832
55-59	29.173219203148697	19.775371275319074	20.08633996459287	30.965069556939362
60-64	30.701921263475533	19.34026994289281	20.396521423335255	29.5612873702964
65-69	30.88052015590813	21.025987307767004	21.369228940671164	26.724263595653703
70-74	30.408852596766206	19.42273199024227	22.67155240738184	27.496863005609683
75-79	31.970502570216475	19.121681563706456	22.169194785250244	26.738621080826825
80-84	32.52029890062765	19.977065069865656	19.54483972491555	27.957796304591138
85-89	31.28908227723762	17.99067545782858	21.986776912619376	28.73346535231443
90-94	29.602579085094987	20.864992349410237	21.391271395550646	28.141157169944126
95-99	31.592449490952323	19.04420671298557	20.99387644101075	28.369467355051352
100-104	28.919063375481624	20.736323836119453	21.14739783328348	29.19721495511545
105-109	29.330154183899747	19.483959786103945	21.612459230300836	29.573426799695472
110-114	27.96967331496914	19.688042473774654	23.539445965123402	28.802838246132804
115-119	33.84468443176086	20.27405491849273	21.256319570424452	24.624941079321957
120-124	30.253924191609556	18.8795752229476	23.057554289953238	27.808946295489605
125-129	30.709619352303598	20.867015470163437	22.676860885848296	25.74650429168467
130-134	28.68836718732245	20.839595573766655	23.293075443192933	27.17896179571796
135-139	27.150970836580292	22.230460558352373	23.356103988736827	27.26246461633051
140-141	28.8507406445804	22.805878655226195	20.279842916191473	28.06353778400193
>>END_MODULE
>>Per base GC content	fail
#Base	%GC
1	81.0579095626494
2	53.57012554151919
3	61.35769482061247
4	56.00448510913457
5	53.15237064441204
6	50.822912000817254
7	54.66974346107517
8	62.148331772904896
9	60.40708939683267
10-14	61.42645260170569
15-19	60.53630185197035
20-24	58.19706948172446
25-29	58.36453418404748
30-34	56.376485609092505
35-39	56.019561064953116
40-44	57.14274818951011
45-49	58.72630309806788
50-54	61.078264735738216
55-59	60.13828876008805
60-64	60.26320863377194
65-69	57.604783751561826
70-74	57.90571560237589
75-79	58.70912365104329
80-84	60.47809520521879
85-89	60.02254762955205
90-94	57.74373625503911
95-99	59.961916846003675
100-104	58.11627833059707
105-109	58.90358098359522
110-114	56.77251156110194
115-119	58.46962551108281
120-124	58.06287048709916
125-129	56.45612364398826
130-134	55.86732898304041
135-139	54.4134354529108
140-141	56.914278428582335
>>END_MODULE
>>Per sequence GC content	fail
#GC Content	Count
0	0.0
1	0.5
2	0.5
3	0.5
4	2.5
5	2.5
6	2.5
7	3.5
8	6.0
9	8.0
10	11.0
11	16.5
12	22.5
13	28.5
14	35.5
15	47.5
16	79.5
17	106.5
18	132.5
19	241.0
20	491.0
21	1293.5
22	2616.0
23	3404.0
24	3815.0
25	5861.0
26	8848.5
27	12076.5
28	16019.5
29	21970.5
30	49781.0
31	66546.0
32	75418.0
33	84878.5
34	93552.0
35	110872.0
36	121941.5
37	160504.5
38	186236.0
39	196220.0
40	222672.0
41	263629.0
42	332868.0
43	377397.0
44	388740.5
45	410484.5
46	430806.5
47	468793.0
48	560092.5
49	726299.0
50	795742.5
51	714335.5
52	635376.0
53	557229.0
54	526787.5
55	567609.0
56	812830.0
57	1060546.0
58	1319256.0
59	1672044.5
60	1478198.0
61	804653.5
62	411390.0
63	374497.0
64	418342.0
65	977076.5
66	1648179.0
67	1158479.0
68	322829.5
69	215941.5
70	849205.0
71	1563545.5
72	1319713.0
73	731951.5
74	649457.5
75	550815.0
76	499592.0
77	372656.0
78	68250.0
79	18250.5
80	1663.5
81	1017.5
82	576.0
83	433.0
84	329.5
85	282.0
86	246.5
87	182.0
88	138.5
89	113.5
90	80.5
91	59.5
92	53.5
93	51.0
94	43.0
95	30.5
96	19.5
97	8.0
98	5.0
99	5.0
100	2.0
>>END_MODULE
>>Per base N content	pass
#Base	N-Count
1	0.0010068411876768813
2	0.0
3	0.0
4	0.0
5	0.0
6	0.0
7	0.0
8	0.0
9	0.0
10-14	0.0
15-19	0.0
20-24	0.0
25-29	0.0
30-34	7.016314896703005E-7
35-39	0.0
40-44	0.0
45-49	0.0
50-54	1.192773532439511E-5
55-59	0.0
60-64	0.0
65-69	0.0
70-74	0.0
75-79	0.0
80-84	0.0
85-89	0.0
90-94	0.0
95-99	0.0
100-104	0.0
105-109	3.25553759481309E-4
110-114	0.0
115-119	0.0
120-124	0.0
125-129	0.0
130-134	0.0
135-139	0.0
140-141	0.0
>>END_MODULE
>>Sequence Length Distribution	warn
#Length	Count
100	52631.0
101	54508.0
102	40883.0
103	49460.0
104	56428.0
105	51096.0
106	61002.0
107	57359.0
108	69932.0
109	72527.0
110	83352.0
111	90418.0
112	98387.0
113	99666.0
114	121711.0
115	109983.0
116	98543.0
117	103467.0
118	111061.0
119	128603.0
120	114776.0
121	112018.0
122	126434.0
123	170583.0
124	133668.0
125	149207.0
126	185319.0
127	148445.0
128	171795.0
129	191429.0
130	181050.0
131	177624.0
132	203622.0
133	234767.0
134	360761.0
135	228114.0
136	263151.0
137	0.0
138	0.0
139	0.0
140	0.0
141	2.3741212E7
>>END_MODULE
>>Sequence Duplication Levels	fail
#Total Duplicate Percentage	89.35591781068668
#Duplication Level	Relative count
1	100.0
2	40.47552853292074
3	20.685612058649326
4	12.647318352693736
5	8.56531566923328
6	6.048664917985229
7	4.726274945907723
8	3.811239105996688
9	3.075100629767071
10++	41.718139950924105
>>END_MODULE
>>Overrepresented sequences	fail
#Sequence	Count	Percentage	Possible Source
CTCGGAGACGCCGGAGGGGACCCTGGGAAGAGTTCTCTTTTCTTCTTAAC	772780	2.7110339129370744	No Hit
CGGAGACGCCGGAGGGGACCCTGGGAAGAGTTCTCTTTTCTTCTTAACGG	635356	2.2289288837548176	No Hit
GGCAACTCCCGGTATGTCGCGAAGCGCGAATCTCCGTGGCCCGTAGGCGG	581369	2.039533987590665	No Hit
GCAGGTGCACACCACGAAGGGAGGCAACTCCCGGTATGTCGCGAAGCGCG	414153	1.45291393170712	No Hit
GTGCACACCACGAAGGGAGGCAACTCCCGGTATGTCGCGAAGCGCGAATC	393614	1.3808598858754284	No Hit
GTTTCGACGTGCCGGCACGCCGGCGAGGACTTCGGCCCTCGCAGGCGTAG	335323	1.176365880053571	No Hit
GGAGACGCCGGAGGGGACCCTGGGAAGAGTTCTCTTTTCTTCTTAACGGG	283064	0.9930330799601699	No Hit
AGCATATGTAGCCAGGCGTCGCCCCGCGTGAGGTTCAGGTTTCGACGTGC	262141	0.9196319016683113	No Hit
GGTGCACACCACGAAGGGAGGCAACTCCCGGTATGTCGCGAAGCGCGAAT	261147	0.9161447931646499	No Hit
GCCAGGCGTCGCCCCGCGTGAGGTTCAGGTTTCGACGTGCCGGCACGCCG	231179	0.811012330752452	No Hit
CAGGTTTCGACGTGCCGGCACGCCGGCGAGGACTTCGGCCCTCGCAGGCG	221757	0.7779584712740842	No Hit
CACGAAGGGAGGCAACTCCCGGTATGTCGCGAAGCGCGAATCTCCGTGGC	213985	0.7506930715854964	No Hit
GCCGGAGGGGACCCTGGGAAGAGTTCTCTTTTCTTCTTAACGGGCCATCA	206614	0.7248344430336974	No Hit
GTGCCGGCACGCCGGCGAGGACTTCGGCCCTCGCAGGCGTAGCCGACCGC	189703	0.6655079924246251	No Hit
GGGAAGAGTTCTCTTTTCTTCTTAACGGGCCATCACCCTGGAATCAGGTT	180839	0.6344116848024374	No Hit
GGAAGAGTTCTCTTTTCTTCTTAACGGGCCATCACCCTGGAATCAGGTTG	174889	0.613538147984746	No Hit
CTCTTTTCTTCTTAACGGGCCATCACCCTGGAATCAGGTTGGCTGGAGGT	166210	0.5830908494905033	No Hit
GGCGTCGCCCCGCGTGAGGTTCAGGTTTCGACGTGCCGGCACGCCGGCGA	165861	0.5818665025410286	No Hit
GGGACGTATAGCCGCGTCGTTCGGAGCGCGCCCGCGACCGAGGAGAGGGT	165225	0.5796353144038771	No Hit
GGGAAGCATATGTAGCCAGGCGTCGCCCCGCGTGAGGTTCAGGTTTCGAC	162753	0.5709631491915521	No Hit
GAGACGCCGGAGGGGACCCTGGGAAGAGTTCTCTTTTCTTCTTAACGGGC	161487	0.5665218218619391	No Hit
GGAAGCTCCCTGTAGCACGGTGCAACTCGCCATCTTGGCGACCGGCACCC	160446	0.5628698299582052	No Hit
CGACGTGCCGGCACGCCGGCGAGGACTTCGGCCCTCGCAGGCGTAGCCGA	157555	0.552727746775021	No Hit
CGTGCCGGCACGCCGGCGAGGACTTCGGCCCTCGCAGGCGTAGCCGACCG	142124	0.498593369189509	No Hit
CACATTTCCCCGCGGGCTGCAGGTGCACACCACGAAGGGAGGCAACTCCC	141134	0.495120293315641	No Hit
GACGTATAGCCGCGTCGTTCGGAGCGCGCCCGCGACCGAGGAGAGGGTCT	136108	0.4774882939802263	No Hit
GGCTGCAGGTGCACACCACGAAGGGAGGCAACTCCCGGTATGTCGCGAAG	135270	0.4745484580385078	No Hit
GTTCTCTTTTCTTCTTAACGGGCCATCACCCTGGAATCAGGTTGGCTGGA	129118	0.45296627341624934	No Hit
CCGGTATGTCGCGAAGCGCGAATCTCCGTGGCCCGTAGGCGGCCTTCGGT	112965	0.39629900615302754	No Hit
GCTGCAGGTGCACACCACGAAGGGAGGCAACTCCCGGTATGTCGCGAAGC	112483	0.39460807426292205	No Hit
GTCGGAAGCGAGGGTCGACGAAGCGGGCTGGCGGGGGGGCCCTCTCGGGG	112353	0.3941520137946364	No Hit
GAAGAGTTCTCTTTTCTTCTTAACGGGCCATCACCCTGGAATCAGGTTGG	112332	0.394078342488221	No Hit
GACGTGCCGGCACGCCGGCGAGGACTTCGGCCCTCGCAGGCGTAGCCGAC	111371	0.39070700318035523	No Hit
GGGGAAGCTCCCTGTAGCACGGTGCAACTCGCCATCTTGGCGACCGGCAC	104669	0.36719533196150345	No Hit
AGACGCCGGAGGGGACCCTGGGAAGAGTTCTCTTTTCTTCTTAACGGGCC	101659	0.35663577804196545	No Hit
TCGGAGACGCCGGAGGGGACCCTGGGAAGAGTTCTCTTTTCTTCTTAACG	101385	0.3556745429011171	No Hit
CCGGAGGGGACCCTGGGAAGAGTTCTCTTTTCTTCTTAACGGGCCATCAC	98784	0.34654982537795487	No Hit
GGCGAAGTTAGGGACGTATAGCCGCGTCGTTCGGAGCGCGCCCGCGACCG	98574	0.345813112313801	No Hit
GACGCCGGAGGGGACCCTGGGAAGAGTTCTCTTTTCTTCTTAACGGGCCA	97633	0.3425119361549023	No Hit
GGACGTATAGCCGCGTCGTTCGGAGCGCGCCCGCGACCGAGGAGAGGGTC	96428	0.3382846064296387	No Hit
TGCAGGTGCACACCACGAAGGGAGGCAACTCCCGGTATGTCGCGAAGCGC	94463	0.331391077043628	No Hit
CGGAGGGGACCCTGGGAAGAGTTCTCTTTTCTTCTTAACGGGCCATCACC	89088	0.31253473075873867	No Hit
CGTATAGCCGCGTCGTTCGGAGCGCGCCCGCGACCGAGGAGAGGGTCTCT	87651	0.3074935085054576	No Hit
CTGGAATCAGGTTGGCTGGAGGTAGGGTTGCATGCCCGGTAAAGCGCCAC	86350	0.30292939566515226	No Hit
GCAACTCCCGGTATGTCGCGAAGCGCGAATCTCCGTGGCCCGTAGGCGGC	84180	0.2953166940022295	No Hit
CTTTTCTTCTTAACGGGCCATCACCCTGGAATCAGGTTGGCTGGAGGTAG	83194	0.29185765075815495	No Hit
GAAGCGGGCTGGCGGGGGGGCCCTCTCGGGGGTCCTGCCGCCGGAGCGTG	82489	0.2893843997570671	No Hit
GTCCCGACTTTGCGGAAGGGATGTATTTATTAGATCCAAAGCCAATGCGG	78490	0.27535527812110944	No Hit
CATTTCCCCGCGGGCTGCAGGTGCACACCACGAAGGGAGGCAACTCCCGG	77145	0.2706368063530767	No Hit
CGCAACGACACATTTCCCCGCGGGCTGCAGGTGCACACCACGAAGGGAGG	76444	0.26817758798178226	No Hit
GTCGATTCAGACATTTGGCATTTGCGCTTGGCTGAAAAGCCAATGGCGCG	75777	0.2658376469637318	No Hit
CCCGCGTGAGGTTCAGGTTTCGACGTGCCGGCACGCCGGCGAGGACTTCG	75772	0.26582010617649005	No Hit
GGCGAATTGTAGCCGAGAGAGGCACCTGCGCTCGGCAGGCGGTCGACCAA	74305	0.26067363919975844	No Hit
TTCGACGTGCCGGCACGCCGGCGAGGACTTCGGCCCTCGCAGGCGTAGCC	72906	0.25576572692951466	No Hit
ATTTCCCCGCGGGCTGCAGGTGCACACCACGAAGGGAGGCAACTCCCGGT	72291	0.2536082100987785	No Hit
CCCGACTTTGCGGAAGGGATGTATTTATTAGATCCAAAGCCAATGCGGGG	72180	0.25321880462201146	No Hit
CAGGTGCACACCACGAAGGGAGGCAACTCCCGGTATGTCGCGAAGCGCGA	70993	0.24905462173081824	No Hit
CCCCGCGTGAGGTTCAGGTTTCGACGTGCCGGCACGCCGGCGAGGACTTC	70549	0.24749699982375017	No Hit
GTCGACGAAGCGGGCTGGCGGGGGGGCCCTCTCGGGGGTCCTGCCGCCGG	68920	0.24178221134038558	No Hit
AGCGAGGGTCGACGAAGCGGGCTGGCGGGGGGGCCCTCTCGGGGGTCCTG	66264	0.23246454515756398	No Hit
GGGGACCCTGGGAAGAGTTCTCTTTTCTTCTTAACGGGCCATCACCCTGG	64035	0.22464486220518848	No Hit
AGGCAACTCCCGGTATGTCGCGAAGCGCGAATCTCCGTGGCCCGTAGGCG	63953	0.22435719329442363	No Hit
CGAAGGGAGGCAACTCCCGGTATGTCGCGAAGCGCGAATCTCCGTGGCCC	62796	0.22029825512668097	No Hit
GTTCAGGTTTCGACGTGCCGGCACGCCGGCGAGGACTTCGGCCCTCGCAG	61784	0.21674799978894924	No Hit
GCCGCGTCGTTCGGAGCGCGCCCGCGACCGAGGAGAGGGTCTCTTCGACC	57842	0.20291884312754763	No Hit
GTCGCGAAGCGCGAATCTCCGTGGCCCGTAGGCGGCCTTCGGTGACCGCG	57821	0.20284517182113226	No Hit
GGAGGGGACCCTGGGAAGAGTTCTCTTTTCTTCTTAACGGGCCATCACCC	57031	0.20007372743693458	No Hit
GCATATGTAGCCAGGCGTCGCCCCGCGTGAGGTTCAGGTTTCGACGTGCC	56988	0.19992287666665545	No Hit
AGCGGGCTGGCGGGGGGGCCCTCTCGGGGGTCCTGCCGCCGGAGCGTGGA	56316	0.19756539486136324	No Hit
ACGAAGGGAGGCAACTCCCGGTATGTCGCGAAGCGCGAATCTCCGTGGCC	55897	0.19609547689050394	No Hit
CTTCGACCCGCCAGCGCAGGCCTTCGTGGCCGGAGCTCCCGCGTTCCGGT	55873	0.19601128111174354	No Hit
GCGAGGGTCGACGAAGCGGGCTGGCGGGGGGGCCCTCTCGGGGGTCCTGC	55585	0.19500093176661829	No Hit
GGCGGTGCTGTTACGGCGACCGGGTGGTGCCCTGACCCGCCTCTCGGGGC	53783	0.1886792320446889	No Hit
AAGCGAGGGTCGACGAAGCGGGCTGGCGGGGGGGCCCTCTCGGGGGTCCT	53641	0.18818107368702297	No Hit
TTTCGACGTGCCGGCACGCCGGCGAGGACTTCGGCCCTCGCAGGCGTAGC	53315	0.18703741435886037	No Hit
GGGAGGCAACTCCCGGTATGTCGCGAAGCGCGAATCTCCGTGGCCCGTAG	52626	0.18462029387694617	No Hit
CCCTGACCCGCCTCTCGGGGCGAAGTTAGGGACGTATAGCCGCGTCGTTC	51277	0.17988778947912	No Hit
AAGCGGGCTGGCGGGGGGGCCCTCTCGGGGGTCCTGCCGCCGGAGCGTGG	49925	0.1751447606089488	No Hit
GCCCCGCGTGAGGTTCAGGTTTCGACGTGCCGGCACGCCGGCGAGGACTT	48060	0.1686020469677732	No Hit
GGCGTGTGCCTGTAACCGTAGTGAATCAACGGGGCTTGATCTGGCGAATA	47507	0.16666203589883483	No Hit
AAGCATATGTAGCCAGGCGTCGCCCCGCGTGAGGTTCAGGTTTCGACGTG	46168	0.16196461307549218	No Hit
GAAGCTCCCTGTAGCACGGTGCAACTCGCCATCTTGGCGACCGGCACCCA	45794	0.16065256218980872	No Hit
GCCGGCACGCCGGCGAGGACTTCGGCCCTCGCAGGCGTAGCCGACCGCCG	45622	0.16004915910869225	No Hit
CTGGGAAGAGTTCTCTTTTCTTCTTAACGGGCCATCACCCTGGAATCAGG	44649	0.15663572191144626	No Hit
GTCTCTTCGACCCGCCAGCGCAGGCCTTCGTGGCCGGAGCTCCCGCGTTC	43524	0.1526890447820508	No Hit
GCGTGAGGTTCAGGTTTCGACGTGCCGGCACGCCGGCGAGGACTTCGGCC	42993	0.15082621317697614	No Hit
CCCGGTATGTCGCGAAGCGCGAATCTCCGTGGCCCGTAGGCGGCCTTCGG	41860	0.1468514707879939	No Hit
GAAGCATATGTAGCCAGGCGTCGCCCCGCGTGAGGTTCAGGTTTCGACGT	41557	0.14578849908114339	No Hit
CCTGACCCGCCTCTCGGGGCGAAGTTAGGGACGTATAGCCGCGTCGTTCG	40874	0.14339242754391932	No Hit
GGGACCCTGGGAAGAGTTCTCTTTTCTTCTTAACGGGCCATCACCCTGGA	40829	0.1432345604587435	No Hit
GGCGACCGGGTGGTGCCCTGACCCGCCTCTCGGGGCGAAGTTAGGGACGT	40109	0.14070868709593043	No Hit
CAGGCGTCGCCCCGCGTGAGGTTCAGGTTTCGACGTGCCGGCACGCCGGC	39787	0.13957906039756124	No Hit
CACCACGAAGGGAGGCAACTCCCGGTATGTCGCGAAGCGCGAATCTCCGT	39226	0.13761098406903605	No Hit
GCCCTGACCCGCCTCTCGGGGCGAAGTTAGGGACGTATAGCCGCGTCGTT	38259	0.13421859581648016	No Hit
GCGAACTCGGAGACGCCGGAGGGGACCCTGGGAAGAGTTCTCTTTTCTTC	37927	0.13305388754362746	No Hit
CTCTTCGACCCGCCAGCGCAGGCCTTCGTGGCCGGAGCTCCCGCGTTCCG	37102	0.13015965764873744	No Hit
GTATAGCCGCGTCGTTCGGAGCGCGCCCGCGACCGAGGAGAGGGTCTCTT	37093	0.1301280842317023	No Hit
GCTCCCTGTAGCACGGTGCAACTCGCCATCTTGGCGACCGGCACCCACCA	36983	0.12974218691238362	No Hit
CCCCGCGGGCTGCAGGTGCACACCACGAAGGGAGGCAACTCCCGGTATGT	36670	0.1286441336310496	No Hit
CAACTCCCGGTATGTCGCGAAGCGCGAATCTCCGTGGCCCGTAGGCGGCC	35755	0.12543416956580797	No Hit
GTGGGTTGCGGGCGGTGCTGTTACGGCGACCGGGTGGTGCCCTGACCCGC	35658	0.1250938782933179	No Hit
CGTCGCCCCGCGTGAGGTTCAGGTTTCGACGTGCCGGCACGCCGGCGAGG	35014	0.12283462489657952	No Hit
CGGCGACCGGGTGGTGCCCTGACCCGCCTCTCGGGGCGAAGTTAGGGACG	34934	0.1225539723007114	No Hit
CTCCGGCGCACAGCCGGCGAATTGTAGCCGAGAGAGGCACCTGCGCTCGG	34772	0.12198565079407846	No Hit
GCAACAAGTCCCGACTTTGCGGAAGGGATGTATTTATTAGATCCAAAGCC	34006	0.1192984021886412	No Hit
GTCGCCCCGCGTGAGGTTCAGGTTTCGACGTGCCGGCACGCCGGCGAGGA	32999	0.11576568763815125	No Hit
CGGTATGTCGCGAAGCGCGAATCTCCGTGGCCCGTAGGCGGCCTTCGGTG	32883	0.11535874137414245	No Hit
GACACATTTCCCCGCGGGCTGCAGGTGCACACCACGAAGGGAGGCAACTC	32862	0.11528507006772709	No Hit
CCTGGGAAGAGTTCTCTTTTCTTCTTAACGGGCCATCACCCTGGAATCAG	32227	0.11305739008802389	No Hit
CTCGGGGCGAAGTTAGGGACGTATAGCCGCGTCGTTCGGAGCGCGCCCGC	32099	0.11260834593463488	No Hit
CTTCTTAACGGGCCATCACCCTGGAATCAGGTTGGCTGGAGGTAGGGTTG	31854	0.11174884735978877	No Hit
CGGAAGCGAGGGTCGACGAAGCGGGCTGGCGGGGGGGCCCTCTCGGGGGT	31738	0.11134190109578	No Hit
GAGGCAACTCCCGGTATGTCGCGAAGCGCGAATCTCCGTGGCCCGTAGGC	31533	0.11062272881886794	No Hit
GTGAGGTTCAGGTTTCGACGTGCCGGCACGCCGGCGAGGACTTCGGCCCT	31532	0.11061922066141958	No Hit
GTAATTCTAGAGCTAATACATGCAACAAGTCCCGACTTTGCGGAAGGGAT	31240	0.10959483868650094	No Hit
AAGGGAGGCAACTCCCGGTATGTCGCGAAGCGCGAATCTCCGTGGCCCGT	31021	0.10882655220531197	No Hit
GCGTCGCCCCGCGTGAGGTTCAGGTTTCGACGTGCCGGCACGCCGGCGAG	30871	0.10830032858805923	No Hit
GTCGGGCTGCGGTCGGAAGCGAGGGTCGACGAAGCGGGCTGGCGGGGGGG	30028	0.10534295185909892	No Hit
CGCGAAGCGCGAATCTCCGTGGCCCGTAGGCGGCCTTCGGTGACCGCGCG	29741	0.10433611067142204	No Hit
CTTCGGCCCTCGCAGGCGTAGCCGACCGCCGCTTCCGCATTTCTCACCGG	29585	0.10378883810947921	No Hit
TCTTTTCTTCTTAACGGGCCATCACCCTGGAATCAGGTTGGCTGGAGGTA	29520	0.10356080787533636	No Hit
AGGGGACCCTGGGAAGAGTTCTCTTTTCTTCTTAACGGGCCATCACCCTG	29189	0.10239960775993201	No Hit
GCACACCACGAAGGGAGGCAACTCCCGGTATGTCGCGAAGCGCGAATCTC	29031	0.10184531888309248	No Hit
GGACCCTGGGAAGAGTTCTCTTTTCTTCTTAACGGGCCATCACCCTGGAA	28869	0.10127699737645954	No Hit
TCGACGTGCCGGCACGCCGGCGAGGACTTCGGCCCTCGCAGGCGTAGCCG	28843	0.1011857852828024	No Hit
>>END_MODULE
>>Kmer Content	fail
#Sequence	Count	Obs/Exp Overall	Obs/Exp Max	Max Obs/Exp Position
TCTCT	15219150	5.2816386	19.49941	30-34
TTCTC	13673650	4.7452903	23.405483	130-134
TTCTT	10325755	4.673373	33.415146	40-44
TTTCT	9808695	4.4393544	25.214128	35-39
GAATC	11677395	4.117865	16.904808	60-64
ATCTC	10417005	3.8211048	10.05562	120-124
CTTCT	10761410	3.734629	18.456888	110-114
CTCTT	10732615	3.7246363	12.982817	30-34
ATCAA	6695925	3.578677	11.913528	85-89
CATTT	7040080	3.3678598	11.200472	3
TCAAA	6107395	3.2641337	11.797128	85-89
GTTCT	10267325	3.240768	18.813543	130-134
AATCA	5965690	3.1883986	19.3685	60-64
CTTCG	12846405	3.1091511	13.145342	70-74
AGGTT	10010345	3.037524	11.227955	65-69
CATCA	7770180	3.0126235	14.997808	50-54
CTGGA	12730360	2.9619722	12.235707	60-64
GCGAA	12017715	2.955493	9.34005	40-44
TCTTC	8436545	2.92781	13.089143	35-39
TTGAA	6331825	2.91196	15.078064	135-137
AAGAT	5934200	2.8846054	10.67006	110-114
TATGT	6618035	2.8795044	23.88584	5
AATCT	5651035	2.8574073	10.615327	50-54
GGTTG	14226645	2.8483105	11.238042	85-89
GCCAA	10524485	2.845749	9.509834	80-84
ATTTC	5872340	2.8092318	10.462813	4
CCATC	9978265	2.8065367	19.150082	50-54
GTAAA	5752955	2.7965026	17.696642	95-99
AATCC	7203405	2.7928758	9.25499	105-109
CCGGT	16520055	2.788391	13.619106	9
CCAAT	7189330	2.787419	9.905616	100-104
CTTAA	5485350	2.77363	18.343176	40-44
TATCA	5483030	2.7724566	11.473625	65-69
TTTTC	6070855	2.7476313	22.979849	35-39
CGAAG	11065950	2.7214272	13.974295	3
TCACC	9594800	2.698681	12.401015	55-59
AAGCG	10933570	2.6888714	12.625565	100-104
TAAAG	5529990	2.6881196	17.672026	95-99
TCTTT	5907030	2.6734853	16.59262	30-34
TGGCC	15768800	2.6615877	10.262791	75-79
ACCCT	9361515	2.6330664	15.800387	55-59
TTAAC	5200070	2.62938	18.191032	40-44
AAAGC	7046470	2.6264277	16.342993	100-104
CAACT	6760020	2.6209683	32.462402	3
ACACA	6386315	2.6171699	6.3908477	8
TCTTA	5455565	2.6098535	26.243176	40-44
CTTTT	5728275	2.5925817	19.79594	35-39
GGCAA	10507050	2.5839782	21.238136	1
AACTC	6628145	2.5698383	34.474724	4
ACGCT	9911260	2.5354605	10.393192	105-109
CGGTA	10809145	2.5149634	12.079859	95-99
CAGGT	10742605	2.4994812	13.637708	2
GACCG	13974085	2.4930632	5.830967	80-84
TTCGG	11281680	2.483398	6.891489	70-74
AAAAT	3328965	2.4525578	11.569195	125-129
GGCCA	13716280	2.4470694	7.8116093	50-54
GCTGG	15928495	2.4452837	8.988633	75-79
TGGAA	7603610	2.4386992	16.936523	60-64
ATCAC	6141930	2.381325	14.236582	50-54
AGCGC	13322200	2.3767629	10.321172	100-104
GACTT	7086945	2.3643806	6.1080713	20-24
GCTTC	9748935	2.3594859	10.790052	110-114
GGAAT	7297895	2.3406477	21.686686	60-64
CACAC	7813315	2.322837	17.567322	8
CAAAC	5666095	2.3220172	10.253918	90-94
CTCTA	6306360	2.313262	18.730762	135-137
GGAGG	15653520	2.3101838	8.607468	75-79
CAAGA	6140730	2.2888317	8.575773	115-119
CCTTC	8512520	2.2651975	9.706496	70-74
TTGCA	6771685	2.2592022	18.56952	85-89
TGCAT	6760655	2.255522	12.682382	85-89
GAAGA	6641170	2.2513902	15.112445	25-29
CGTAT	6748145	2.2513487	8.407748	85-89
TGAAA	4624685	2.2480524	8.18692	120-124
CGCTT	9276130	2.2450554	8.885857	105-109
CGGTG	14548910	2.2334945	9.120827	125-129
CGCGA	12389255	2.21032	8.361851	40-44
ATCAG	6210170	2.1899266	15.227692	65-69
CCCTG	11759110	2.182249	7.7278514	15-19
GGTGC	14069845	2.1599503	12.413499	125-129
TGGAG	10199140	2.1583216	11.589967	75-79
TCTAC	5883925	2.1583064	30.810856	135-137
GCAAC	7952755	2.1503708	25.284615	2
CCGCG	16608610	2.1495378	5.5266643	85-89
GAAGC	8731895	2.1474178	8.5532055	3
AGATC	6084040	2.145449	8.965951	115-119
GGGTT	10545945	2.1113992	8.710517	85-89
GTTGC	9579380	2.1086764	13.544713	85-89
CGTTC	8710855	2.1082447	12.444484	130-134
TGACC	8240840	2.10814	6.2039237	80-84
GCCAT	8054220	2.0603995	13.404932	50-54
GAAAA	3967970	2.038733	5.8630557	120-124
ATGTC	6110535	2.0386262	7.2016144	10-14
TTCTG	6455160	2.0375001	17.997648	110-114
TGGTG	10152165	2.0325606	12.127166	115-119
CAATC	5242150	2.0324657	12.629222	100-104
CGAAT	5744295	2.0256429	11.958399	45-49
TTCGA	6045260	2.0168488	15.630244	3
GTAGG	9506095	2.0116608	12.31182	80-84
ACTCC	7084505	1.9926231	23.386883	5
AAGAG	5845075	1.9815098	17.479239	25-29
TCTCA	5392995	1.9782267	7.04269	70-74
TAACG	5607910	1.9775484	15.019836	45-49
GGCTG	12806945	1.9660746	7.643151	70-74
ACTTC	5320535	1.9516475	7.1897874	25-29
GCATT	5845890	1.950334	6.381546	65-69
ACGAA	5201540	1.938768	14.540878	2
CGTAG	8270580	1.9243156	8.981904	60-64
AGGCG	11757465	1.9078135	5.292421	4
AGGGA	8488685	1.8987193	7.335628	6
CTTGA	5680830	1.8952658	13.077504	135-137
CGGAG	11643635	1.889343	22.795654	3
GTGGC	12271160	1.8838229	9.237214	115-119
CGCCA	9600720	1.8832216	8.1991415	105-109
GCGTA	8029450	1.8682119	7.182211	80-84
AGGTA	5822820	1.8675481	11.628143	75-79
AATAT	2675000	1.8645157	6.336035	70-74
GGTAA	5800195	1.8602916	17.883095	95-99
GCCGG	15742550	1.8531015	11.179129	8
GTATC	5549950	1.8516011	11.028432	85-89
TCAGG	7938030	1.8469411	11.987887	65-69
TTGTA	4234975	1.842636	8.178599	125-129
CTGGC	10731270	1.8113121	6.6755238	95-99
CACGC	9221985	1.8089312	11.105242	105-109
TAGCC	7052925	1.8042521	16.04459	9
CACCA	6043520	1.7966911	16.927809	6
AGGGT	8465460	1.7914436	8.091565	80-84
AAACG	4801760	1.789758	12.077409	90-94
AGTTC	5301765	1.7688005	12.28268	25-29
TCGAC	6895740	1.7640415	12.230928	4
TCCGC	9469470	1.7573389	7.130559	100-104
CAGGC	9794835	1.7474592	6.145782	3
GCCTT	7190605	1.7403063	7.054779	70-74
ATATT	2636780	1.738795	6.1927867	70-74
GAGGT	8210820	1.7375572	7.780797	75-79
CCACG	8785005	1.7232157	11.039275	8
ACGTG	7397745	1.721233	10.897102	7
AGAGT	5366525	1.721201	17.645887	25-29
TGAAT	3728795	1.7148454	7.6891847	135-137
GACCC	8738540	1.7141012	11.207897	15-19
GTATG	5636910	1.7104554	10.0222845	30-34
CTCCC	8364395	1.7066799	21.29482	6
CGCCG	13165875	1.7039684	14.5361805	9
AACGC	6299080	1.7032282	6.619728	95-99
GATCT	5063400	1.6892759	10.865665	115-119
GCAGG	10409680	1.6891165	9.712104	1
CAACG	6245775	1.688815	7.1678996	125-129
ACCGC	8608565	1.6886063	5.5810637	75-79
GGCGA	10322490	1.6749687	5.4093747	1
TGTAG	5479440	1.662673	14.271128	7
CCTGG	9850495	1.6626477	7.75612	20-24
TCTCC	6237510	1.6598129	6.766721	50-54
GGAAG	7382730	1.6513432	13.117014	2
CGAGG	10129500	1.6436534	5.0368557	130-134
AAATC	3070630	1.6411165	9.6982155	125-129
TTGGC	7365910	1.6214329	11.323412	70-74
CATGC	6322005	1.6172711	11.136308	90-94
GGTAT	5317010	1.6133854	7.5313134	30-34
CCAAC	5390860	1.6026603	5.809899	85-89
ATTCA	3168705	1.602234	6.7793493	5
ATCCG	6228640	1.5933868	5.559172	100-104
TGTTA	3644235	1.5856053	7.3858356	105-109
AACGT	4460840	1.5730507	6.0877113	80-84
CCCGC	11041070	1.5711247	7.089269	9
TCTTG	4973450	1.5698144	6.4331946	120-124
GCATG	6739560	1.5680932	8.665168	85-89
ATGCC	6126475	1.5672513	13.096041	90-94
AAGTT	3354580	1.5427465	7.782101	5
GACGT	6613125	1.5386753	10.796064	6
TCTGG	6960245	1.5321351	9.039558	110-114
GAGGG	10378405	1.5316699	8.90209	10-14
TGCCC	8241085	1.5293759	10.313436	90-94
TCCCG	8155650	1.513521	15.656325	7
TGGCT	6865450	1.5112681	12.558904	70-74
GGCGT	9841045	1.5107607	5.8249907	115-119
AACGG	6121725	1.5055038	12.413169	45-49
GAGTT	4958480	1.5045936	11.063287	25-29
GCGTT	6834005	1.5043463	9.189382	125-129
CTGTT	4760755	1.5026797	5.4781127	100-104
ACGCC	7634575	1.4975538	21.551565	8
GCGTC	8858255	1.4951692	7.972372	120-124
TACGG	6411620	1.4917914	15.741902	135-137
CCGGA	8303860	1.4814601	15.963492	9
GGTGA	6978105	1.4766927	6.2307305	75-79
TAATA	2113500	1.4731417	7.8187776	70-74
GGAGA	6533720	1.4614397	24.831776	4
GTAGC	6256455	1.4556892	10.743521	8
TCCGG	8544070	1.4421386	8.735819	120-124
GGGAA	6434725	1.4392968	12.902809	1
TTAAT	2173880	1.4335408	7.4036274	70-74
GGTAG	6760270	1.4305948	9.41425	80-84
TTCAT	2961600	1.4167813	5.1092534	130-134
GGTGG	10133020	1.4148346	9.817338	115-119
TTCAG	4235465	1.4130561	5.212794	20-24
CTTCC	5264665	1.4009371	5.191439	60-64
CTGGT	6355200	1.3989486	8.377364	110-114
AATGG	4353920	1.396429	5.712324	135-137
CACCC	6465830	1.3944714	11.0304	55-59
CCGTA	5448735	1.3938744	6.214175	60-64
AAGGG	6229650	1.3934263	7.4711313	5
CGTCC	7493050	1.390556	10.353391	120-124
AGACG	5629330	1.38441	26.712059	6
TAGGG	6529080	1.3816708	11.66473	80-84
AGGCA	5527255	1.3593069	5.6507616	15-19
GCAAG	5525980	1.3589934	5.8509307	115-119
ACCAC	4569555	1.3584929	16.799307	7
TCGGA	5819805	1.3540938	29.384552	2
ATTTT	2166375	1.3515759	6.8821883	135-137
ACACC	4524075	1.3449719	17.329046	9
TGGGA	6321770	1.3378004	11.872542	20-24
GTGCC	7830340	1.3216692	8.169766	9
GGCCT	7764395	1.3105386	5.0389504	65-69
GAAGG	5833625	1.3048449	7.54548	4
CCCGG	10063100	1.3023976	10.517853	8
CTTGT	4116445	1.2993103	8.244863	120-124
GTGCA	5580360	1.2983822	14.155521	1
GTGAC	5514455	1.283048	7.656021	75-79
GCACA	4744380	1.282848	15.881977	7
GTTGG	6400915	1.2815244	8.679122	70-74
CTCCG	6901050	1.2806929	6.091111	50-54
GTCGC	7456285	1.2585331	8.281406	8
ACATT	2452975	1.2403301	10.5219345	2
TGGCG	8050845	1.2359358	5.864916	115-119
CTACG	4809565	1.2303644	14.514794	135-137
TATAG	2645135	1.2164781	11.048607	7
GGGAC	7494315	1.2160578	7.286515	15-19
TAGAC	3426320	1.2082423	6.957211	125-129
ATGTA	2623275	1.206425	17.988735	6
ATATG	2621470	1.2055948	17.462038	4
TCCGT	4980050	1.2052966	5.36188	55-59
ACGGC	6678130	1.1914197	8.40558	135-137
TCATT	2489800	1.1910799	5.103785	130-134
GTAGA	3680245	1.1803619	5.345816	120-124
GCCAC	6012770	1.17943	8.711249	105-109
TGCGT	5275465	1.1612701	8.872367	125-129
TGCAC	4512105	1.1542693	14.749939	6
GCGCC	8747935	1.1321849	5.4655414	100-104
GACTA	3209660	1.1318402	7.6949964	115-119
GTATA	2450220	1.1268382	10.936426	6
GTTTC	3547840	1.1198364	15.714454	1
GTTAC	3348220	1.1170493	5.1487427	110-114
GTCCG	6582315	1.1110173	10.018701	120-124
CACAT	2858635	1.1083388	8.57058	1
GAAGT	3439650	1.103196	6.5846453	4
TTACG	3301390	1.1014256	5.561426	110-114
GAGGC	6773365	1.0990733	5.331349	9
ACTTG	3234465	1.0790977	7.382016	130-134
ACGAC	3955900	1.0696484	5.084726	130-134
CTCGG	6312565	1.0654868	19.461946	1
GTGCG	6818365	1.04673	10.17572	125-129
TAAAT	1501095	1.0462861	5.2823644	3
ATCTT	2170540	1.038351	5.458411	30-34
CACGA	3817025	1.0320976	14.877408	9
TTTCG	3218685	1.0159423	14.802628	2
AAGCT	2878145	1.0149362	8.631576	3
GAGCG	6090650	0.98829335	5.559933	135-137
GGACC	5535745	0.98761123	9.156684	15-19
AGCTC	3847630	0.98428595	6.3155255	4
AGTTA	2132905	0.9809073	7.0960717	6
AGGTG	4586415	0.97056794	12.320527	3
ATAGC	2712520	0.9565309	9.049377	8
TCCCT	3592510	0.9559735	6.428758	7
AATTG	2072490	0.9531229	6.8920503	5
CATAT	1866435	0.94375014	19.264236	3
GAGAC	3816535	0.9385929	26.872086	5
GGTTT	3215505	0.92310715	9.021761	3
AAGCA	2383090	0.8882481	8.909613	4
ACGTA	2498020	0.8808906	8.228662	4
CGTGC	5183665	0.8749417	8.076564	8
GCCAG	4851005	0.8654493	6.547563	1
ACGGG	5305505	0.8608926	8.867774	45-49
TCGCC	4618110	0.8570262	6.1332173	9
ACTTT	1785890	0.85434073	5.68487	5
CTGCA	3309270	0.84656465	5.033048	3
TCGCG	4977365	0.8401206	5.4222145	35-39
CGTCG	4842700	0.81739086	5.7407126	7
TTCCC	3009845	0.8009254	5.945322	6
CGACG	4421270	0.7887819	8.45728	5
GGGGA	5329375	0.7865219	5.4800706	10-14
CTGGG	5000945	0.7677265	7.8386574	20-24
ATTGT	1729875	0.75266796	5.566462	6
TTTCC	2159180	0.7493196	7.6213136	5
AGCAT	2059560	0.72627413	13.424394	1
GAATT	1546415	0.7111849	6.320358	4
AGGGG	4815585	0.71069556	5.4670944	10-14
GACGC	3678935	0.6563448	19.48394	7
GTCGA	2784080	0.6477718	6.4373894	1
CCTGT	2631585	0.63690937	8.010204	9
CCAGG	3474960	0.6199544	5.9363203	2
GCATA	1492020	0.52613926	13.218887	2
CCCCG	3656350	0.5202921	6.1969004	8
TCGAT	1473020	0.49143595	5.06595	2
>>END_MODULE
