# Supplementary material for: Freshwater sponge hosts and their green algae symbionts: a tractable model to understand intracellular symbiosis
Source: PeerJ. 2021 Feb 11;9:e10654. doi: 10.7717/peerj.10654 (PMC7882143; doi:10.7717/peerj.10654)
Supplement: Supplemental Information 34 [file peerj-09-10654-s034.zip › EmInf3_Clean_Data1.fq_fastqc/fastqc_data.txt]

##FastQC	0.10.1
>>Basic Statistics	pass
#Measure	Value	
Filename	EmInf3_Clean_Data1.fq.gz	
File type	Conventional base calls	
Encoding	Sanger / Illumina 1.9	
Total Sequences	24542165	
Filtered Sequences	0	
Sequence length	100-141	
%GC	58	
>>END_MODULE
>>Per base sequence quality	pass
#Base	Mean	Median	Lower Quartile	Upper Quartile	10th Percentile	90th Percentile
1	36.84032623038758	37.0	37.0	37.0	37.0	37.0
2	36.73281754075079	37.0	37.0	37.0	37.0	37.0
3	36.78012893320536	37.0	37.0	37.0	37.0	37.0
4	36.7828439341028	37.0	37.0	37.0	37.0	37.0
5	36.77354149481107	37.0	37.0	37.0	37.0	37.0
6	36.76502578317765	37.0	37.0	37.0	37.0	37.0
7	36.74425719980287	37.0	37.0	37.0	37.0	37.0
8	36.74505460296596	37.0	37.0	37.0	37.0	37.0
9	36.75244245974224	37.0	37.0	37.0	37.0	37.0
10-14	36.752444301470554	37.0	37.0	37.0	37.0	37.0
15-19	36.72248873724059	37.0	37.0	37.0	37.0	37.0
20-24	36.666198120662955	37.0	37.0	37.0	37.0	37.0
25-29	36.70837180827364	37.0	37.0	37.0	37.0	37.0
30-34	36.696543984607715	37.0	37.0	37.0	37.0	37.0
35-39	36.671187753810635	37.0	37.0	37.0	37.0	37.0
40-44	36.646088484858616	37.0	37.0	37.0	37.0	37.0
45-49	36.67944964920576	37.0	37.0	37.0	37.0	37.0
50-54	36.58362325410167	37.0	37.0	37.0	37.0	37.0
55-59	36.5680789530997	37.0	37.0	37.0	37.0	37.0
60-64	36.54554662964739	37.0	37.0	37.0	37.0	37.0
65-69	36.56145981416064	37.0	37.0	37.0	37.0	37.0
70-74	36.47254143226566	37.0	37.0	37.0	37.0	37.0
75-79	36.29861625492291	37.0	37.0	37.0	37.0	37.0
80-84	36.276311197484006	37.0	37.0	37.0	37.0	37.0
85-89	36.25700517456386	37.0	37.0	37.0	37.0	37.0
90-94	36.20719075925045	37.0	37.0	37.0	37.0	37.0
95-99	36.193563379595886	37.0	37.0	37.0	37.0	37.0
100-104	36.19310251423336	37.0	37.0	37.0	37.0	37.0
105-109	36.06399688175718	37.0	37.0	37.0	37.0	37.0
110-114	36.102943092932	37.0	37.0	37.0	37.0	37.0
115-119	36.08425714541101	37.0	37.0	37.0	37.0	37.0
120-124	36.12317662428693	37.0	37.0	37.0	37.0	37.0
125-129	36.04470777596037	37.0	37.0	37.0	37.0	37.0
130-134	35.94782774012701	37.0	37.0	37.0	37.0	37.0
135-139	35.96338384914226	37.0	37.0	37.0	37.0	37.0
140-141	35.92308472724359	37.0	37.0	37.0	37.0	37.0
>>END_MODULE
>>Per sequence quality scores	pass
#Quality	Count
13	2.0
14	15.0
15	27.0
16	67.0
17	70.0
18	112.0
19	147.0
20	231.0
21	484.0
22	1130.0
23	2827.0
24	6170.0
25	12265.0
26	22822.0
27	41602.0
28	69541.0
29	109210.0
30	157659.0
31	223982.0
32	301974.0
33	407053.0
34	546490.0
35	937083.0
36	1.709956E7
37	4601642.0
>>END_MODULE
>>Per base sequence content	fail
#Base	G	A	T	C
1	51.10631845234518	12.489603097363252	4.119534686528267	32.2845437637633
2	24.631457738141684	15.436596567580732	32.89047237682576	27.04147331745182
3	28.24091517598386	15.567558933777848	14.104827345101786	42.0866985451365
4	31.172938491775277	26.893951694970674	12.317633753990325	29.615476059263717
5	27.702368556319296	26.988287300651752	18.93474760682279	26.37459653620616
6	21.738856372288264	35.50304954758474	18.324695478169918	24.433398601957084
7	19.33706337643806	27.261686163384525	36.77001193659973	16.63123852357769
8	23.35230001102185	24.511830965198058	28.62350163483947	23.512367388940625
9	23.412425105935032	25.00461145135321	22.474060458806303	29.108902983905455
10-14	25.37900303416589	26.934812800745167	19.084119921775443	28.602064243313496
15-19	24.526602278160873	21.014124059552202	20.955698081240996	33.50357558104592
20-24	24.621069086610735	23.875980786536154	19.024128474403135	32.47882165244998
25-29	26.08780113734872	20.720857348974715	23.992973725015705	29.19836778866086
30-34	28.953344580643147	20.929805500044516	21.2803629997598	28.836486919552534
35-39	33.555762500985544	19.86839873336358	17.526836772550425	29.049001993100447
40-44	31.643821969251697	22.913881477041656	18.864981960637948	26.577314593068706
45-49	27.218086097946127	22.820096760004667	16.373136599806905	33.5886805422423
50-54	30.79912469009967	21.58252297627369	19.48814458708105	28.130207746545587
55-59	28.53787104764392	22.3784494970187	16.615442036185478	32.4682374191519
60-64	29.83255307753004	23.067773360663168	15.978829903555777	31.12084365825101
65-69	31.00481314505057	21.71814344822472	17.242178919422958	30.034864487301753
70-74	32.99367028133011	18.900620218305924	19.865526126158798	28.24018337420517
75-79	24.4822736706399	17.835869818331023	22.375469319841994	35.306387191187085
80-84	29.82786889420717	18.51594266439004	19.092858352146195	32.563330089256596
85-89	29.680688724894484	21.68750474947911	16.958199898012257	31.67360662761415
90-94	27.660165270667846	22.994416344279326	18.94875533596975	30.396663049083077
95-99	23.01770988055153	20.038687378363417	21.71264405677276	35.23095868431229
100-104	24.490514100909984	20.910972394471035	18.392588546447662	36.205924958171316
105-109	25.50515590449577	23.803600801330877	16.847709264702722	33.84353402947063
110-114	22.897100069699963	22.02869750564994	22.676151443722045	32.39805098092805
115-119	30.974036835327645	21.274097618015748	20.351917382663196	27.39994816399341
120-124	29.454809108713786	20.32398061069865	20.875091890096233	29.346118390491327
125-129	25.51083743624304	20.432765012139352	20.57310858616489	33.483288965452715
130-134	26.06288963671144	26.24308608922197	20.65351475180533	27.040509522261267
135-139	27.48338437811015	29.32331145264931	18.517947266581658	24.67535690265889
140-141	25.94444540130566	30.912414525953107	20.049336624247825	23.093803448493407
>>END_MODULE
>>Per base GC content	fail
#Base	%GC
1	83.39086221610849
2	51.67293105559351
3	70.32761372112036
4	60.788414551039
5	54.076965092525455
6	46.17225497424535
7	35.968301900015746
8	46.86466739996247
9	52.52132808984048
10-14	53.98106727747939
15-19	58.0301778592068
20-24	57.09989073906071
25-29	55.28616892600958
30-34	57.78983150019569
35-39	62.604764494086
40-44	58.221136562320396
45-49	60.80676664018843
50-54	58.929332436645254
55-59	61.006108466795816
60-64	60.95339673578105
65-69	61.039677632352316
70-74	61.23385365553528
75-79	59.78866086182698
80-84	62.39119898346377
85-89	61.354295352508636
90-94	58.05682831975093
95-99	58.24866856486383
100-104	60.6964390590813
105-109	59.348689933966405
110-114	55.29515105062801
115-119	58.37398499932105
120-124	58.800927499205116
125-129	58.99412640169576
130-134	53.10339915897271
135-139	52.158741280769036
140-141	49.03824884979907
>>END_MODULE
>>Per sequence GC content	fail
#GC Content	Count
0	0.0
1	1.0
2	1.0
3	0.0
4	0.0
5	0.0
6	0.5
7	0.5
8	0.0
9	0.0
10	2.5
11	5.5
12	4.0
13	5.0
14	8.5
15	11.5
16	37.5
17	126.5
18	254.0
19	284.5
20	333.0
21	485.0
22	1013.0
23	2200.0
24	2636.0
25	3058.5
26	4620.5
27	7618.0
28	11011.0
29	16274.0
30	29280.5
31	38968.5
32	46692.5
33	57033.0
34	99952.5
35	133476.5
36	132706.0
37	136767.5
38	131451.5
39	142674.5
40	171733.5
41	204035.5
42	257718.0
43	299179.0
44	313369.5
45	341697.5
46	372303.5
47	378432.0
48	383360.5
49	420627.0
50	480190.0
51	505386.0
52	483489.5
53	479923.5
54	551903.5
55	599377.5
56	587765.0
57	528628.5
58	490833.0
59	1065231.0
60	1803887.5
61	1867377.5
62	1730206.5
63	1300318.5
64	754056.0
65	553952.0
66	536279.5
67	372705.0
68	167191.5
69	397086.0
70	771837.5
71	1416623.0
72	1459637.0
73	644952.0
74	389802.0
75	321542.5
76	98795.5
77	31511.0
78	6058.0
79	3106.5
80	383.0
81	185.5
82	104.0
83	69.5
84	56.5
85	71.0
86	69.0
87	39.0
88	22.5
89	24.0
90	24.5
91	11.0
92	0.5
93	0.0
94	0.5
95	0.5
96	0.0
97	0.0
98	0.5
99	0.5
100	0.0
>>END_MODULE
>>Per base N content	pass
#Base	N-Count
1	0.0
2	0.0
3	0.0
4	0.0
5	0.0
6	0.0
7	0.0
8	0.0
9	0.0
10-14	0.0
15-19	0.0
20-24	0.0
25-29	0.0
30-34	0.0
35-39	0.0
40-44	0.0
45-49	0.0
50-54	0.0
55-59	0.0
60-64	0.0
65-69	0.0
70-74	0.0
75-79	0.0
80-84	0.0
85-89	0.0
90-94	0.0
95-99	2.4447720891779516E-6
100-104	0.0
105-109	0.0
110-114	0.0
115-119	0.0
120-124	0.0
125-129	0.0
130-134	0.0
135-139	0.0
140-141	0.0
>>END_MODULE
>>Sequence Length Distribution	warn
#Length	Count
100	34754.0
101	41465.0
102	31056.0
103	35645.0
104	43803.0
105	36776.0
106	43488.0
107	41701.0
108	50144.0
109	51634.0
110	61527.0
111	65178.0
112	71196.0
113	70094.0
114	88929.0
115	90208.0
116	82736.0
117	84616.0
118	96544.0
119	104929.0
120	93693.0
121	97058.0
122	104067.0
123	134504.0
124	114748.0
125	118417.0
126	157415.0
127	135166.0
128	141061.0
129	170515.0
130	160346.0
131	157332.0
132	174318.0
133	203645.0
134	280078.0
135	185879.0
136	218068.0
137	0.0
138	0.0
139	0.0
140	0.0
141	2.0669432E7
>>END_MODULE
>>Sequence Duplication Levels	fail
#Total Duplicate Percentage	90.16005175457514
#Duplication Level	Relative count
1	100.0
2	39.59339325953991
3	20.152044177005177
4	12.807369437634648
5	9.037218631602407
6	6.682267290691628
7	5.248495654111879
8	4.245598395364386
9	3.6290023029492606
10++	46.23356362825942
>>END_MODULE
>>Overrepresented sequences	fail
#Sequence	Count	Percentage	Possible Source
GTCCCATTCAAGTCGTCTACAAGAGATCTTGCCCCGCGGATTGGCCAGCG	1078470	4.394355591692909	No Hit
GCGAGAAAATGAACCGCTCCCTCGGATTTTCAAGGGCCGTAGAGAACGCA	785865	3.2021013631030515	No Hit
GAGAAAATGAACCGCTCCCTCGGATTTTCAAGGGCCGTAGAGAACGCACC	511085	2.0824772386625225	No Hit
CGGGCGAGAAAATGAACCGCTCCCTCGGATTTTCAAGGGCCGTAGAGAAC	432960	1.76414753955081	No Hit
AGAAAATGAACCGCTCCCTCGGATTTTCAAGGGCCGTAGAGAACGCACCG	426461	1.7376665832048641	No Hit
GGCGAGAAAATGAACCGCTCCCTCGGATTTTCAAGGGCCGTAGAGAACGC	392940	1.6010812412026405	No Hit
GCCACCTACAGCCAACAGTCTGAAGCGCAGTCGCGAACCCCGCGCACGGC	353720	1.441274638973375	No Hit
GTCGTCTACAAGAGATCTTGCCCCGCGGATTGGCCAGCGTTTGATACGCG	328425	1.3382071223137812	No Hit
CTGCGCTGGCGGGTCGAAGAGACCCTCTCCTCGGTCGCGGGCGCGCTCCG	297566	1.2124684191472106	No Hit
AAGAGATCTTGCCCCGCGGATTGGCCAGCGTTTGATACGCGCGGTCACCG	260524	1.061536339601661	No Hit
GCCGTTAGTCGCCTGCCGAATAGCCGCCGACCACGAGGGACGGCGACCAA	259518	1.0574372717321394	No Hit
ATTCAAGTCGTCTACAAGAGATCTTGCCCCGCGGATTGGCCAGCGTTTGA	225174	0.9174985173475934	No Hit
GTCGCCGTAACAGCACCGCCCGCAACCCACGTTGGCCAGCCCCGGTGAGA	201550	0.8212396909563602	No Hit
CTCTCCTCGGTCGCGGGCGCGCTCCGAACGACGCGGCTATACGTCCCTAA	201471	0.8209177959646186	No Hit
AGCGCAGTCGCGAACCCCGCGCACGGCGGAGGGATGCGCCGGCCTCGCAC	191635	0.7808398321826946	No Hit
GGCCGTTAGTCGCCTGCCGAATAGCCGCCGACCACGAGGGACGGCGACCA	183762	0.7487603477525312	No Hit
GTCAGATGAAGCCACCTACAGCCAACAGTCTGAAGCGCAGTCGCGAACCC	163767	0.667288317880676	No Hit
CTCCTCGGTCGCGGGCGCGCTCCGAACGACGCGGCTATACGTCCCTAACT	153658	0.6260979827981761	No Hit
GATGAAGCCACCTACAGCCAACAGTCTGAAGCGCAGTCGCGAACCCCGCG	151600	0.6177124145322958	No Hit
GGGCGAGAAAATGAACCGCTCCCTCGGATTTTCAAGGGCCGTAGAGAACG	145308	0.5920749045571163	No Hit
GAAAATGAACCGCTCCCTCGGATTTTCAAGGGCCGTAGAGAACGCACCGG	141648	0.5771617948131308	No Hit
GTCTACAAGAGATCTTGCCCCGCGGATTGGCCAGCGTTTGATACGCGCGG	123091	0.5015490687150054	No Hit
CTCGTCCCATTCAAGTCGTCTACAAGAGATCTTGCCCCGCGGATTGGCCA	118426	0.4825409657216468	No Hit
GCGCTGGCGGGTCGAAGAGACCCTCTCCTCGGTCGCGGGCGCGCTCCGAA	116406	0.4743102330214144	No Hit
GCAGAAATTTGAATGCACCATCGCCGGCACGAGGCCATGCGATTCGAGCA	115287	0.4697507330750975	No Hit
CGAGAAAATGAACCGCTCCCTCGGATTTTCAAGGGCCGTAGAGAACGCAC	107797	0.4392318281618594	No Hit
CCGCCCGCAACCCACGTTGGCCAGCCCCGGTGAGAAATGCGGAAGCGGCG	105551	0.4300802313080366	No Hit
GTCGGCCGTTAGTCGCCTGCCGAATAGCCGCCGACCACGAGGGACGGCGA	94926	0.3867873922288437	No Hit
AGAAATTTGAATGCACCATCGCCGGCACGAGGCCATGCGATTCGAGCAGT	93977	0.3829205777077939	No Hit
CCTGACTCTCCAAAGACACCTAATATCTAGGCAGGCGGTCGGCCGCGTAC	89610	0.36512671151872705	No Hit
AGAGATCTTGCCCCGCGGATTGGCCAGCGTTTGATACGCGCGGTCACCGA	87890	0.3581183648630836	No Hit
CACCCGGTCGCCGTAACAGCACCGCCCGCAACCCACGTTGGCCAGCCCCG	87345	0.3558976968820803	No Hit
CAAGAGATCTTGCCCCGCGGATTGGCCAGCGTTTGATACGCGCGGTCACC	84447	0.34408944769135075	No Hit
GAGATCTTGCCCCGCGGATTGGCCAGCGTTTGATACGCGCGGTCACCGAA	81662	0.33274163057741646	No Hit
CCCGCAACCCACGTTGGCCAGCCCCGGTGAGAAATGCGGAAGCGGCGGTC	81179	0.3307735890456282	No Hit
GCCCGCAACCCACGTTGGCCAGCCCCGGTGAGAAATGCGGAAGCGGCGGT	78793	0.3210515453709972	No Hit
CATTCAAGTCGTCTACAAGAGATCTTGCCCCGCGGATTGGCCAGCGTTTG	77912	0.3174618050200543	No Hit
CTTATATTGGTCGGGCTAGGAGCTGAGTCTACTCACAGGCACTATCCCAT	77609	0.3162271951150194	No Hit
CCCATTCAAGTCGTCTACAAGAGATCTTGCCCCGCGGATTGGCCAGCGTT	75898	0.3092555200407136	No Hit
CCTGCGCTGGCGGGTCGAAGAGACCCTCTCCTCGGTCGCGGGCGCGCTCC	74624	0.3040644539713591	No Hit
CCGGGCGAGAAAATGAACCGCTCCCTCGGATTTTCAAGGGCCGTAGAGAA	74092	0.301896756052288	No Hit
CCCGGTCGCCGTAACAGCACCGCCCGCAACCCACGTTGGCCAGCCCCGGT	71262	0.2903655810316653	No Hit
GGCAGAAATTTGAATGCACCATCGCCGGCACGAGGCCATGCGATTCGAGC	69745	0.2841843822661937	No Hit
TTCAAGTCGTCTACAAGAGATCTTGCCCCGCGGATTGGCCAGCGTTTGAT	69549	0.28338575671706223	No Hit
CGCGGATTGGCCAGCGTTTGATACGCGCGGTCACCGAAGGCCGCCTACGG	65847	0.2683015129268343	No Hit
CAAGTCGTCTACAAGAGATCTTGCCCCGCGGATTGGCCAGCGTTTGATAC	64595	0.2632000885007496	No Hit
GCCTGCGCTGGCGGGTCGAAGAGACCCTCTCCTCGGTCGCGGGCGCGCTC	64390	0.2623647913702805	No Hit
CCGCAACCCACGTTGGCCAGCCCCGGTGAGAAATGCGGAAGCGGCGGTCG	61512	0.2506380345825236	No Hit
CTGCTTACAACACCTCGTCCCATTCAAGTCGTCTACAAGAGATCTTGCCC	59356	0.24185315354207748	No Hit
GCGGGAGCTCCGGCCACGAAGGCCTGCGCTGGCGGGTCGAAGAGACCCTC	57336	0.23362242084184504	No Hit
AGATGAAGCCACCTACAGCCAACAGTCTGAAGCGCAGTCGCGAACCCCGC	57245	0.23325163040831973	No Hit
GAAGCCACCTACAGCCAACAGTCTGAAGCGCAGTCGCGAACCCCGCGCAC	55482	0.22606807508628515	No Hit
CCGAGATGGCGCCCTCCACCGGAACGCGGGAGCTCCGGCCACGAAGGCCT	54985	0.2240429888724161	No Hit
CTCCACCGGAACGCGGGAGCTCCGGCCACGAAGGCCTGCGCTGGCGGGTC	54210	0.2208851582572279	No Hit
CTACAAGAGATCTTGCCCCGCGGATTGGCCAGCGTTTGATACGCGCGGTC	52996	0.2159385693967912	No Hit
CAGATGAAGCCACCTACAGCCAACAGTCTGAAGCGCAGTCGCGAACCCCG	50146	0.20432590197319592	No Hit
GAAATTTGAATGCACCATCGCCGGCACGAGGCCATGCGATTCGAGCAGTT	49692	0.20247602442571797	No Hit
GGCGGGTCGAAGAGACCCTCTCCTCGGTCGCGGGCGCGCTCCGAACGACG	49505	0.20171407045792414	No Hit
CACCTACAGCCAACAGTCTGAAGCGCAGTCGCGAACCCCGCGCACGGCGG	49121	0.20014941632085026	No Hit
GCCGTAACAGCACCGCCCGCAACCCACGTTGGCCAGCCCCGGTGAGAAAT	49106	0.2000882970186208	No Hit
GGCCTGCGCTGGCGGGTCGAAGAGACCCTCTCCTCGGTCGCGGGCGCGCT	48672	0.19831991187411543	No Hit
GCCAACAGTCTGAAGCGCAGTCGCGAACCCCGCGCACGGCGGAGGGATGC	47444	0.1933162783315979	No Hit
CCGGTCGCCGTAACAGCACCGCCCGCAACCCACGTTGGCCAGCCCCGGTG	46797	0.19067999909543434	No Hit
CGAGATGGCGCCCTCCACCGGAACGCGGGAGCTCCGGCCACGAAGGCCTG	45799	0.18661352818710167	No Hit
AAAATGAACCGCTCCCTCGGATTTTCAAGGGCCGTAGAGAACGCACCGGA	45600	0.18580267877752432	No Hit
TGACTCTCCAAAGACACCTAATATCTAGGCAGGCGGTCGGCCGCGTACGG	45533	0.1855296792275661	No Hit
AAGCGCAGTCGCGAACCCCGCGCACGGCGGAGGGATGCGCCGGCCTCGCA	44819	0.18262040044144434	No Hit
GCCACGAAGGCCTGCGCTGGCGGGTCGAAGAGACCCTCTCCTCGGTCGCG	44575	0.18162619312517864	No Hit
GTCTACTTATATTGGTCGGGCTAGGAGCTGAGTCTACTCACAGGCACTAT	43303	0.1764432762961214	No Hit
CGCCGTAACAGCACCGCCCGCAACCCACGTTGGCCAGCCCCGGTGAGAAA	43146	0.17580356093278648	No Hit
GACCGGGCGAGAAAATGAACCGCTCCCTCGGATTTTCAAGGGCCGTAGAG	42992	0.1751760694298975	No Hit
CGTTAGTCGCCTGCCGAATAGCCGCCGACCACGAGGGACGGCGACCAAGC	42655	0.1738029224398092	No Hit
GCGCAGTCGCGAACCCCGCGCACGGCGGAGGGATGCGCCGGCCTCGCACT	42514	0.1732284009988524	No Hit
CACCGGAACGCGGGAGCTCCGGCCACGAAGGCCTGCGCTGGCGGGTCGAA	42206	0.17197341799307436	No Hit
GGGAAATGTGTCGTTGCGTTCTAGCGTGGATTCTGACTTAGAGGCGTTCA	40251	0.1640075356025029	No Hit
CTACTGCTTACAACACCTCGTCCCATTCAAGTCGTCTACAAGAGATCTTG	38929	0.15862088776601413	No Hit
CTCGGATTTTCAAGGGCCGTAGAGAACGCACCGGACGCCACCAGAAGCGT	38863	0.15835196283620456	No Hit
CTCGTCCCGGTTCGGGAATATTAACCCGATTCCCTTTCGATGGTGGGTGC	38705	0.15770817285272104	No Hit
GTTAGTCGCCTGCCGAATAGCCGCCGACCACGAGGGACGGCGACCAAGCT	37568	0.1530753297437288	No Hit
GCTCCCTCGGATTTTCAAGGGCCGTAGAGAACGCACCGGACGCCACCAGA	36557	0.14895588877346394	No Hit
CTCCAAAGACACCTAATATCTAGGCAGGCGGTCGGCCGCGTACGGGGTTC	36307	0.1479372337363065	No Hit
CTCGGTCGCGGGCGCGCTCCGAACGACGCGGCTATACGTCCCTAACTTCG	35917	0.1463481318783408	No Hit
CCTCGGTCGCGGGCGCGCTCCGAACGACGCGGCTATACGTCCCTAACTTC	35505	0.14466938837710527	No Hit
CAGAAATTTGAATGCACCATCGCCGGCACGAGGCCATGCGATTCGAGCAG	35416	0.1443067471838772	No Hit
AGATCTTGCCCCGCGGATTGGCCAGCGTTTGATACGCGCGGTCACCGAAG	34231	0.13947832230775076	No Hit
ACCGCCCGCAACCCACGTTGGCCAGCCCCGGTGAGAAATGCGGAAGCGGC	34211	0.13939682990477817	No Hit
GTCCGAGATGGCGCCCTCCACCGGAACGCGGGAGCTCCGGCCACGAAGGC	33939	0.13828853322435083	No Hit
CTCCAGCCAACCTGATTCCAGGGTGATGGCCCGTTAAGAAGAAAAGAGAA	33774	0.1376162208998269	No Hit
GCCCACTGGTGTTAGTTTTAGTACAGCCGAGCCCAATTTATTGGGCTGAA	33721	0.13740026603194952	No Hit
TACAAGAGATCTTGCCCCGCGGATTGGCCAGCGTTTGATACGCGCGGTCA	33454	0.1363123424522653	No Hit
CTCTACTGCTTACAACACCTCGTCCCATTCAAGTCGTCTACAAGAGATCT	31851	0.12978072635401156	No Hit
CCATTCAAGTCGTCTACAAGAGATCTTGCCCCGCGGATTGGCCAGCGTTT	31264	0.1273889243267658	No Hit
ACAAGAGATCTTGCCCCGCGGATTGGCCAGCGTTTGATACGCGCGGTCAC	31113	0.12677365668432267	No Hit
AAATGAACCGCTCCCTCGGATTTTCAAGGGCCGTAGAGAACGCACCGGAC	31096	0.12670438814179596	No Hit
CTACAGCCAACAGTCTGAAGCGCAGTCGCGAACCCCGCGCACGGCGGAGG	30871	0.12578759860835423	No Hit
GCGGGGAAATGTGTCGTTGCGTTCTAGCGTGGATTCTGACTTAGAGGCGT	30781	0.12542088279497754	No Hit
CCGCGGATTGGCCAGCGTTTGATACGCGCGGTCACCGAAGGCCGCCTACG	30211	0.1230983493102585	No Hit
CCACCTACAGCCAACAGTCTGAAGCGCAGTCGCGAACCCCGCGCACGGCG	30182	0.12298018532594822	No Hit
GCTTACAACACCTCGTCCCATTCAAGTCGTCTACAAGAGATCTTGCCCCG	29533	0.1203357568494874	No Hit
CAACAGTCTGAAGCGCAGTCGCGAACCCCGCGCACGGCGGAGGGATGCGC	29362	0.11963899680407168	No Hit
CCCTCTCCTCGGTCGCGGGCGCGCTCCGAACGACGCGGCTATACGTCCCT	28761	0.1171901500947451	No Hit
CGCCCGCAACCCACGTTGGCCAGCCCCGGTGAGAAATGCGGAAGCGGCGG	28495	0.11610630113520955	No Hit
CGCGGGAGCTCCGGCCACGAAGGCCTGCGCTGGCGGGTCGAAGAGACCCT	28137	0.11464758712200003	No Hit
GGTCGCCGTAACAGCACCGCCCGCAACCCACGTTGGCCAGCCCCGGTGAG	28065	0.11435421447129868	No Hit
CATTATTCAACCTGGATACAGCCGGACTCCTCCGGCGAACCCATATTGAT	28063	0.11434606523100142	No Hit
GTCCCGGTTCGGGAATATTAACCCGATTCCCTTTCGATGGTGGGTGCCGG	27933	0.11381636461167953	No Hit
CTGACTCTCCAAAGACACCTAATATCTAGGCAGGCGGTCGGCCGCGTACG	27700	0.11286697811704875	No Hit
ACCCGGTCGCCGTAACAGCACCGCCCGCAACCCACGTTGGCCAGCCCCGG	27492	0.11201945712613375	No Hit
CCGTTAGTCGCCTGCCGAATAGCCGCCGACCACGAGGGACGGCGACCAAG	27455	0.11186869618063443	No Hit
GCCAGCGTTTGATACGCGCGGTCACCGAAGGCCGCCTACGGGCCACGGAG	26702	0.1088005072087161	No Hit
CGGCCGTTAGTCGCCTGCCGAATAGCCGCCGACCACGAGGGACGGCGACC	26449	0.10776962831111274	No Hit
CCGGCGTCTCCGAGTTCGCTCGCGTTGCCGCCTCCGGCCCCTTGTTGAAG	26249	0.10695470428138676	No Hit
GCCCTCTCCTCGGTCGCGGGCGCGCTCCGAACGACGCGGCTATACGTCCC	24904	0.1014743401814795	No Hit
CACCACCCGGTCGCCGTAACAGCACCGCCCGCAACCCACGTTGGCCAGCC	24895	0.10143766860014185	No Hit
>>END_MODULE
>>Kmer Content	fail
#Sequence	Count	Obs/Exp Overall	Obs/Exp Max	Max Obs/Exp Position
ATTTT	4880920	4.6333985	50.131733	25-29
TTCAA	8316240	4.4273663	88.50353	7
AGAAA	9376055	4.2573223	54.32179	4
GAGAT	10154365	4.1780624	19.210276	90-94
AGAGA	11521940	4.1720576	21.833162	40-44
GATTC	9578635	4.06659	23.950424	110-114
GGATT	8447670	3.9496307	29.23225	20-24
AAATG	7438480	3.8379393	58.76531	7
TTGAT	5642910	3.759343	25.032408	50-54
GAGAA	10263460	3.716366	40.050613	3
TTTTC	5301555	3.6443214	37.92167	25-29
TTTGA	5465370	3.6410642	25.501833	50-54
TTTCA	5928580	3.5864651	38.357765	25-29
AAGAA	7858100	3.568075	48.06965	130-134
TTCGC	11072010	3.4038353	15.852519	95-99
ATCTT	5449000	3.296345	25.156921	6
TGATT	4818055	3.2098193	34.865738	110-114
GATTT	4761545	3.1721718	34.439014	25-29
CTTCG	10291565	3.1639054	12.230995	100-104
AGAAG	8678385	3.1424153	23.064344	60-64
AAAAT	4686860	3.0324078	70.607254	6
ATGAA	5807685	2.996518	56.884132	9
TTTAC	4862615	2.9416149	32.161716	75-79
ATTGG	6269750	2.931364	18.055145	40-44
ACCGG	15385590	2.9212556	13.926693	75-79
TCCCT	10456150	2.918912	17.843271	15-19
TGATA	4905095	2.8758006	22.113834	50-54
TGATG	6150565	2.8756406	26.1112	120-124
CTTTA	4722520	2.8568652	31.024181	75-79
GATGG	8689665	2.8512375	19.730661	120-124
TCCAG	10508695	2.8431082	16.005308	95-99
TTGCC	9176350	2.821058	13.026711	25-29
TTGGC	8268465	2.799367	14.13184	40-44
CGAAG	10663205	2.7959397	11.514175	65-69
GAAAA	6156095	2.7952569	49.654602	5
GCTTT	5765410	2.781342	27.098091	70-74
AGATT	4741230	2.7797284	21.75575	90-94
CGCTT	9040000	2.7791407	19.286774	70-74
GCGCT	12704325	2.7409708	12.379495	70-74
TCAAG	7232680	2.7022686	61.36823	8
TACCG	9893985	2.6767995	19.25851	75-79
AGTTG	5718865	2.6738033	16.848606	115-119
TCGCG	12302835	2.6543493	10.981616	95-99
AAGAG	7270805	2.6327353	14.773409	20-24
GGCCA	13812635	2.622599	8.239945	40-44
CAACC	12104675	2.617022	14.304472	105-109
TTAAG	4463495	2.6168957	34.165596	130-134
GAGTT	5586185	2.61177	16.406818	115-119
ATACG	6945245	2.5948772	14.523563	55-59
GTTTG	4864250	2.5842404	19.54067	50-54
TCTTG	5350180	2.581027	19.408382	7
GTTAA	4321295	2.5335255	33.237366	130-134
AATGA	4877760	2.5167167	56.374615	8
TTCCA	6497225	2.5047348	25.170816	110-114
AGCGT	8368390	2.4933279	16.271046	65-69
CGGTC	11521990	2.485881	10.660044	60-64
GAAGA	6861545	2.4845436	27.096748	135-137
ACATA	5176035	2.425036	17.878414	105-109
GGTGA	7329805	2.4050426	18.91383	115-119
CGGAT	7981880	2.378169	20.487144	20-24
GGTCG	9927730	2.3588245	10.76181	9
ATTCC	6098780	2.3511307	21.90995	110-114
GAACG	8957640	2.348733	15.019616	40-44
CGCGG	15476730	2.3433807	9.03027	35-39
TGGCC	10858475	2.3427272	13.011782	120-124
GATCT	5452190	2.314716	17.40393	5
CTCCA	9419125	2.3139942	18.92725	95-99
GTGAT	4929950	2.3049533	25.215014	120-124
GAAGG	7957505	2.2977874	11.043815	70-74
CCTAC	9320205	2.2896926	16.087439	90-94
AACCT	6694675	2.271255	20.126474	105-109
CACCG	13099240	2.2584403	11.917356	45-49
GGTCA	7522240	2.241221	12.002264	60-64
TAAGA	4341970	2.2402718	31.426731	130-134
GCTCC	11421035	2.2375124	12.421877	15-19
CCAGC	12884510	2.2214186	9.169811	100-104
GAAGC	8455875	2.217168	16.49559	60-64
GGAGT	6715590	2.2035077	11.782696	115-119
CTGAT	5161760	2.1914146	23.917086	105-109
GATTG	4677960	2.1871376	18.474045	35-39
CCACG	12637540	2.1788385	6.794626	85-89
CGAGA	8238640	2.1602077	30.583887	2
GCCAC	12403585	2.1385024	10.469956	1
CCGAA	8970410	2.1357944	10.750607	65-69
ATGGC	7155775	2.1320343	19.882109	120-124
ATTCA	4000730	2.1298926	85.93383	6
AACTT	3994195	2.1264136	8.865579	70-74
ATTCG	5004380	2.124599	16.886583	90-94
TGTGT	3990475	2.1200283	5.15728	7
ATGCA	5668025	2.117683	19.74145	85-89
AGAAC	6408720	2.107187	20.941463	40-44
GAAAT	4077410	2.1037703	10.795537	4
TAGAG	5105085	2.1005116	22.298973	40-44
CGTTA	4924840	2.0908308	25.060354	125-129
TACAA	4462470	2.090722	24.27133	7
AACCC	9668110	2.0902386	11.298928	90-94
GTTGC	6168020	2.0882416	12.6116085	115-119
GTAGA	5066780	2.084751	22.976105	35-39
TGGCG	8768140	2.0833068	12.728571	70-74
CCTCG	10629925	2.0825248	10.66315	20-24
TGCAA	5563615	2.0786736	20.597607	85-89
GTGTG	5556565	2.0717351	14.391336	135-137
CGTTT	4260295	2.0552464	18.799719	45-49
TGAAC	5410065	2.0213044	27.27407	8
CAGAA	6139820	2.0187728	18.185925	60-64
GCACC	11700605	2.0173013	10.974181	45-49
CACCA	9318415	2.0146348	12.462867	55-59
CCTCC	11239100	1.9993951	12.622259	95-99
CTACA	5884100	1.9962568	32.898357	6
TTCGT	4100980	1.9783896	20.234037	125-129
GCTTC	6417820	1.9730116	11.536998	100-104
ACCTG	7239595	1.9586592	16.056147	105-109
AAGCG	7392420	1.9383254	14.122837	65-69
GATAC	5158350	1.9272588	14.902705	50-54
TACCT	4985240	1.9218518	19.744911	95-99
AAGTC	5138970	1.9200182	13.950888	10-14
AGGGC	9154890	1.9142623	13.188946	30-34
GACAT	5116075	1.9114641	13.7192135	105-109
TTACC	4949920	1.9082357	21.379503	75-79
GCAAC	7877480	1.8755752	14.972112	85-89
AGATG	4473220	1.8405279	13.44812	4
AGATC	4924975	1.8400655	14.816623	20-24
GGGAG	7952130	1.8311529	10.107241	115-119
AGGGT	5570205	1.8276861	18.57836	115-119
TTTTT	1690175	1.82317	5.7515793	110-114
ACCCT	7413795	1.8213454	12.873739	90-94
CCGTA	6724140	1.8192039	14.784097	35-39
CAGCC	10514760	1.8128498	9.495539	100-104
AACAG	5509125	1.8114002	11.467737	9
ACGCG	9540055	1.8113662	9.602648	55-59
TGGTG	4836785	1.803369	10.111404	130-134
AAGGC	6860510	1.7988563	9.967299	70-74
GCGTT	5271300	1.7846484	13.519626	45-49
GCGGG	10676010	1.7801865	8.775222	9
TCCTC	6371720	1.778713	8.373695	4
AGCCA	7440025	1.7714199	13.29555	100-104
GCGGA	8465120	1.7700332	10.574161	35-39
AGTCG	5921230	1.7642066	18.726448	6
GTCGC	8158510	1.7602069	14.337993	8
TTATT	1844335	1.750805	5.9394917	3
CGGGC	11556180	1.7497579	13.566864	80-84
GGGCC	11542945	1.7477539	8.55356	30-34
ATATT	2090905	1.7467664	11.152786	4
TGAAG	4225020	1.7384048	11.260998	7
GAACC	7230345	1.7214966	17.336927	9
CCCTC	9665140	1.7193934	10.447425	15-19
CCATT	4455125	1.717488	61.236656	4
GCCAA	7183185	1.7102681	15.240832	100-104
CGCGC	12398360	1.7046492	5.4265018	55-59
CGTGG	7121845	1.6921476	14.951499	65-69
TCGCC	8507345	1.6666869	7.6234875	9
GCCGT	7716610	1.6648664	11.340703	35-39
GCCAG	8753605	1.6620433	8.551216	40-44
AAGGG	5722400	1.6523846	15.979574	30-34
CATAC	4864825	1.6504545	13.250862	105-109
CCACC	10541215	1.6502901	9.93484	55-59
CAAGA	4995870	1.6426418	15.762318	9
CGGAG	7850940	1.6416099	9.5968275	85-89
GGCCG	10839815	1.6412907	8.495398	35-39
CCCTA	6666765	1.6378226	14.301496	90-94
CCGGA	8609200	1.6346252	11.46333	50-54
CGGGA	7754340	1.6214111	10.729957	110-114
TCGAA	4332960	1.6188773	5.7357845	10-14
TGAAT	2751040	1.612903	8.55473	8
GTCTA	3781125	1.6052688	20.362349	4
CCTGA	5893955	1.5945988	17.765608	105-109
CGCTC	8137625	1.5942545	11.832057	15-19
GGAGA	5514500	1.592352	10.831047	90-94
CTACC	6481245	1.5922459	13.575231	90-94
CTATA	2983105	1.5881335	8.211537	60-64
CAGGG	7592495	1.5875695	12.364683	115-119
TAACT	2962025	1.576911	9.269011	70-74
ACTTC	4086240	1.5752797	5.808107	70-74
CCGTT	5116935	1.5730844	20.325062	125-129
TAACA	3355240	1.5719712	14.137623	8
GGCGG	9416235	1.5701234	7.3609495	8
AATTT	1874865	1.5662842	13.991178	6
TCGTC	5091020	1.5651174	21.881317	2
ATACC	4563280	1.5481515	12.356871	110-114
CTTGC	4995365	1.5357102	11.918096	25-29
GGCAT	5140830	1.5316895	18.787973	80-84
TACGC	5658925	1.5310117	12.1577	55-59
GGGCA	7316815	1.5299257	11.540572	80-84
AACGC	6395845	1.5228076	12.238768	45-49
TATAC	2852390	1.518544	9.284665	60-64
CGCCT	7737230	1.5158125	8.379602	75-79
CCAGA	6349865	1.5118603	12.804344	60-64
TCTAC	3920715	1.5114685	18.569628	5
CATGC	5585500	1.5111467	14.147203	85-89
GGCTA	5059820	1.5075529	5.099063	55-59
CTACG	5552105	1.5021119	12.165365	75-79
TCTGA	3535435	1.5009614	6.061107	15-19
GCATG	5026250	1.4975508	16.699087	80-84
TTGAA	2542975	1.490917	10.55851	9
CTCGG	6910330	1.4909108	11.735509	20-24
AAATA	2286285	1.4792311	5.940195	105-109
ACCTC	5982205	1.4696469	13.098189	95-99
CCAAC	6784025	1.4667014	12.241584	100-104
TCACC	5966705	1.465839	9.1700735	65-69
TCCAC	5963965	1.4651659	6.8580527	75-79
AATGC	3907875	1.4600574	5.4483027	135-137
TGCCT	4734150	1.4554058	9.757817	120-124
ACGTT	3415715	1.4501346	10.572905	135-137
GCGTG	6060540	1.439982	12.950031	65-69
TCCGA	5312765	1.4373589	5.2226796	45-49
CCCGC	11502250	1.4360206	5.1067147	30-34
ACAAG	4363945	1.434865	15.8027115	8
CCCTT	5105250	1.4251684	8.392591	125-129
GCGGT	5980695	1.421011	11.186933	60-64
GACGC	7478700	1.4199774	13.107474	50-54
TGAGA	3450870	1.419877	5.4698787	130-134
CTCTC	5073330	1.4162577	9.640939	1
ATGCG	4749820	1.4151896	6.3984313	55-59
CATTC	3669295	1.4145439	61.968807	5
GTGGT	3785080	1.4112467	9.620123	130-134
TACGG	4734045	1.4104896	10.726499	80-84
CGTAG	4708975	1.4030201	18.659723	35-39
AGGCC	7388775	1.4029036	7.154914	70-74
CCTTC	4999640	1.3956866	8.203441	125-129
CAAGG	5322095	1.3954767	13.853375	30-34
GGTGT	3711850	1.3839431	10.018194	130-134
ACCAG	5793070	1.3792909	12.406313	60-64
CTCCT	4930485	1.3763815	8.578156	3
GGGTG	5240910	1.3713405	16.764421	115-119
CGCAC	7881525	1.3588539	12.110881	45-49
TAGTC	3186405	1.3527814	15.976591	6
CTCCC	7589080	1.3500699	9.799318	15-19
CTGAA	3609150	1.3484479	5.2997065	20-24
GTCAC	4963325	1.3428185	10.735163	60-64
CCGGG	8812205	1.3342838	8.188522	80-84
ACAGC	5593960	1.3318841	13.739111	8
GTAGT	2809520	1.3135654	6.6150146	80-84
TCTCC	4695440	1.3107669	8.807542	2
GGACG	6256485	1.3082135	13.787998	50-54
AAAAG	2878725	1.3071234	25.5987	135-137
CACGT	4822770	1.3047916	6.2409377	135-137
GCTAT	3033070	1.2876836	6.38585	60-64
GGCGC	8497990	1.2867074	9.347329	70-74
GTCGT	3792495	1.283985	17.59866	1
CGTAA	3431700	1.2821492	10.887907	6
AAAGA	2821315	1.2810556	15.327756	135-137
ACCGC	7404450	1.2766014	11.37637	10-14
CAAGT	3415645	1.2761506	59.96437	9
GCCTC	6501560	1.2737305	5.8762183	120-124
TTGGT	2378910	1.2638487	7.6332026	7
GAATA	2441850	1.2598908	9.087552	15-19
TCGGA	4222885	1.2581916	16.215803	20-24
ACGAA	3773945	1.2408731	6.0673227	125-129
TTTGG	2319075	1.23206	5.4296613	95-99
ACAGT	3224600	1.2047725	5.311795	15-19
TGTGC	3554475	1.2034011	13.261008	135-137
GTAAC	3220490	1.203237	11.1846285	7
CAGTC	4433330	1.1994293	7.669192	5
TAAAT	1615105	1.1874187	7.2194295	105-109
CGGCT	5470600	1.1802875	5.1184683	70-74
CGCCA	6841265	1.1795026	9.461989	55-59
CACGG	6160600	1.1697105	6.926573	85-89
GTGGC	4901245	1.1645341	13.240783	65-69
GCCCG	8414170	1.1568633	10.557162	125-129
GGTTC	3411365	1.1549499	5.8183084	65-69
TACGT	2720010	1.1547745	5.9883156	60-64
GCCTA	4262900	1.1533198	9.832187	75-79
ACGGA	4396840	1.1528708	9.73924	85-89
AAATT	1564290	1.1500597	12.910005	5
TTAGT	1722070	1.147254	25.238852	5
CCAGG	6037130	1.1462673	10.323891	115-119
GTCCC	5839550	1.1440351	31.772598	1
CGTCT	3720350	1.1437362	15.559341	3
AGTCT	2668530	1.132919	6.667498	15-19
AGTCC	4177640	1.1302528	5.096233	90-94
AACGA	3410970	1.1215267	5.0886884	50-54
AGTAG	2723055	1.120414	5.6796117	80-84
CGACA	4694865	1.1178157	9.071613	105-109
TTATC	1841880	1.114236	6.311303	50-54
TCGGT	3275870	1.1090767	9.868932	7
CACCT	4474850	1.0993354	12.489788	3
CTGCG	5081520	1.0963432	9.35941	1
GCGAC	5772945	1.0961066	7.0243287	105-109
AATAG	2124315	1.0960562	6.0976934	15-19
ACGCC	6355585	1.0957664	10.472293	55-59
GTCAG	3673175	1.0944077	8.910279	1
CGCGA	5739535	1.089763	7.395349	100-104
ATTTG	1630095	1.0859797	11.98613	5
CCTAA	3197820	1.0849017	5.040855	70-74
TACAG	2892855	1.0808263	18.964859	7
ACCGA	4536710	1.0801603	8.667361	65-69
TCGTG	3182280	1.077391	9.310372	130-134
TATTG	1608235	1.0714164	8.313365	5
ACGCA	4493720	1.0699245	12.4486065	45-49
ATCAT	2006430	1.0681752	5.359276	50-54
GTGCA	3579050	1.0663636	12.052486	135-137
CGGAC	5589105	1.061201	10.9307575	50-54
ATAAA	1632445	1.0561953	5.6461573	105-109
GCAGT	3475155	1.0354084	8.475636	4
AGGTT	2205340	1.0310867	7.5738363	65-69
GAGTA	2461950	1.0129812	5.449575	75-79
CTAAC	2977270	1.0100772	5.262781	70-74
AATGT	1715910	1.0060183	5.0084634	5
CCGCT	5129805	1.004988	10.823002	10-14
ACGGG	4744890	0.9921432	7.8774524	80-84
TGCGC	4596835	0.9917719	9.120279	2
TTGGA	2108395	0.98576087	5.8080773	95-99
GCGCG	6380050	0.96602356	6.0776176	55-59
AACCG	4054270	0.9652944	14.299828	9
TGCCC	4890480	0.9581014	7.238789	30-34
TATCA	1776480	0.9457553	6.2232533	50-54
GGCGA	4517130	0.9445193	12.897893	1
TCCCA	3802590	0.9341814	38.19932	2
GCGAG	4452585	0.93102324	22.845852	1
CCCAT	3742700	0.9194683	38.977604	3
GCTGG	3858165	0.9166985	10.679346	5
CAGCG	4823290	0.91579604	7.243552	45-49
CCGCG	6581450	0.90488285	5.7842603	30-34
AGCTG	3003895	0.8949984	5.3372865	50-54
TACTT	1467145	0.88754195	5.050472	4
CAGAT	2335660	0.8726476	9.925003	3
TGCGG	3630070	0.86250323	6.0440903	50-54
GCGCA	4523785	0.85892916	5.7516007	2
TATAT	1022075	0.8538534	9.41139	3
GATGA	2072450	0.8527195	10.459956	5
CCCGT	4339275	0.850114	11.342164	125-129
TTATA	998450	0.8341168	9.459061	2
CTGGC	3837620	0.82797045	9.490056	6
GCCGC	5958020	0.81916755	5.469348	70-74
TGCTT	1697150	0.81873703	5.720693	2
GAGGT	2484735	0.81528693	5.168099	65-69
GGCCC	5856455	0.8052033	7.63286	125-129
GTCGG	3380470	0.8031984	5.1412454	1
ACTCT	2070115	0.79804665	5.839112	5
GGGCG	4744450	0.79112	10.237628	2
CTTAT	1281115	0.7750042	7.0668435	1
TTCGG	2230315	0.75509423	6.5090723	70-74
ACCTA	2218340	0.7526005	16.603485	4
GTTAG	1538750	0.71942854	17.452637	4
ATAGC	1897440	0.7089201	6.3960967	20-24
CGCTG	3284215	0.70857275	9.340581	4
TGACT	1668765	0.70847076	5.8296213	3
TCTAA	1306670	0.6956397	5.539476	100-104
GAATG	1655825	0.6812971	5.896224	9
TCAGA	1756190	0.6561464	9.578118	2
CTCGT	2083040	0.6403829	9.82907	1
CGAAT	1707410	0.6379213	5.9996986	15-19
AGCGC	2784995	0.52878577	5.500622	1
CGCAG	2660270	0.50510436	5.276794	3
AAGCC	1801255	0.4288667	5.961192	9
>>END_MODULE
