# Supplementary material for: Freshwater sponge hosts and their green algae symbionts: a tractable model to understand intracellular symbiosis
Source: PeerJ. 2021 Feb 11;9:e10654. doi: 10.7717/peerj.10654 (PMC7882143; doi:10.7717/peerj.10654)
Supplement: Supplemental Information 35 [file peerj-09-10654-s035.zip]

Archive with 19 entries (16 files):
- EmInf3_Clean_Data2.fq_fastqc/
- EmInf3_Clean_Data2.fq_fastqc/Icons/
- EmInf3_Clean_Data2.fq_fastqc/Images/
- EmInf3_Clean_Data2.fq_fastqc/Icons/error.png
- EmInf3_Clean_Data2.fq_fastqc/Icons/tick.png
- EmInf3_Clean_Data2.fq_fastqc/Icons/warning.png
- EmInf3_Clean_Data2.fq_fastqc/Icons/fastqc_icon.png
- EmInf3_Clean_Data2.fq_fastqc/summary.txt
- EmInf3_Clean_Data2.fq_fastqc/Images/per_base_quality.png
- EmInf3_Clean_Data2.fq_fastqc/Images/per_sequence_quality.png
- EmInf3_Clean_Data2.fq_fastqc/Images/per_base_sequence_content.png
- EmInf3_Clean_Data2.fq_fastqc/Images/per_base_gc_content.png
- EmInf3_Clean_Data2.fq_fastqc/Images/per_sequence_gc_content.png
- EmInf3_Clean_Data2.fq_fastqc/Images/per_base_n_content.png
- EmInf3_Clean_Data2.fq_fastqc/Images/sequence_length_distribution.png
- EmInf3_Clean_Data2.fq_fastqc/Images/duplication_levels.png
- EmInf3_Clean_Data2.fq_fastqc/Images/kmer_profiles.png
- EmInf3_Clean_Data2.fq_fastqc/fastqc_report.html
- EmInf3_Clean_Data2.fq_fastqc/fastqc_data.txt
