# Supplementary material for: Freshwater sponge hosts and their green algae symbionts: a tractable model to understand intracellular symbiosis
Source: PeerJ. 2021 Feb 11;9:e10654. doi: 10.7717/peerj.10654 (PMC7882143; doi:10.7717/peerj.10654)
Supplement: Supplemental Information 35 [file peerj-09-10654-s035.zip › EmInf3_Clean_Data2.fq_fastqc/fastqc_data.txt]

##FastQC	0.10.1
>>Basic Statistics	pass
#Measure	Value	
Filename	EmInf3_Clean_Data2.fq.gz	
File type	Conventional base calls	
Encoding	Sanger / Illumina 1.9	
Total Sequences	24542165	
Filtered Sequences	0	
Sequence length	100-141	
%GC	58	
>>END_MODULE
>>Per base sequence quality	pass
#Base	Mean	Median	Lower Quartile	Upper Quartile	10th Percentile	90th Percentile
1	36.766012737670046	37.0	37.0	37.0	37.0	37.0
2	36.63468471506079	37.0	37.0	37.0	37.0	37.0
3	36.660548529439026	37.0	37.0	37.0	37.0	37.0
4	36.634106770938914	37.0	37.0	37.0	37.0	37.0
5	36.56502566093904	37.0	37.0	37.0	37.0	37.0
6	36.563731480087434	37.0	37.0	37.0	37.0	37.0
7	36.59782912387721	37.0	37.0	37.0	37.0	37.0
8	36.606386559620965	37.0	37.0	37.0	37.0	37.0
9	36.62710526964512	37.0	37.0	37.0	37.0	37.0
10-14	36.63999014756848	37.0	37.0	37.0	37.0	37.0
15-19	36.59833049773726	37.0	37.0	37.0	37.0	37.0
20-24	36.58299035150322	37.0	37.0	37.0	37.0	37.0
25-29	36.541759905859976	37.0	37.0	37.0	37.0	37.0
30-34	36.55291278499676	37.0	37.0	37.0	37.0	37.0
35-39	36.53486956020383	37.0	37.0	37.0	37.0	37.0
40-44	36.562512858991866	37.0	37.0	37.0	37.0	37.0
45-49	36.55901329813405	37.0	37.0	37.0	37.0	37.0
50-54	36.5916183922649	37.0	37.0	37.0	37.0	37.0
55-59	36.59163808082946	37.0	37.0	37.0	37.0	37.0
60-64	36.51828155340004	37.0	37.0	37.0	37.0	37.0
65-69	36.41117220913477	37.0	37.0	37.0	37.0	37.0
70-74	36.40162680839283	37.0	37.0	37.0	37.0	37.0
75-79	36.3586567607218	37.0	37.0	37.0	37.0	37.0
80-84	36.355913759034706	37.0	37.0	37.0	37.0	37.0
85-89	36.41804087781172	37.0	37.0	37.0	37.0	37.0
90-94	36.448842919929845	37.0	37.0	37.0	37.0	37.0
95-99	36.443573735243	37.0	37.0	37.0	37.0	37.0
100-104	36.333569092187176	37.0	37.0	37.0	37.0	37.0
105-109	36.395864247638556	37.0	37.0	37.0	37.0	37.0
110-114	36.35890099615009	37.0	37.0	37.0	37.0	37.0
115-119	36.328845738851456	37.0	37.0	37.0	37.0	37.0
120-124	36.344370544884974	37.0	37.0	37.0	37.0	37.0
125-129	36.330261850184186	37.0	37.0	37.0	37.0	37.0
130-134	36.26629776499664	37.0	37.0	37.0	37.0	37.0
135-139	36.29333994903279	37.0	37.0	37.0	37.0	37.0
140-141	36.18195074708305	37.0	37.0	37.0	37.0	37.0
>>END_MODULE
>>Per sequence quality scores	pass
#Quality	Count
11	250.0
12	581.0
13	603.0
14	595.0
15	660.0
16	894.0
17	1258.0
18	1786.0
19	2740.0
20	4160.0
21	6656.0
22	9275.0
23	12447.0
24	15923.0
25	20528.0
26	25638.0
27	32768.0
28	41009.0
29	55031.0
30	72451.0
31	100127.0
32	140701.0
33	223604.0
34	431407.0
35	1393499.0
36	1.7088667E7
37	4858907.0
>>END_MODULE
>>Per base sequence content	fail
#Base	G	A	T	C
1	45.72774736288637	12.545501285577487	7.463716423784657	34.263034927751484
2	34.45158974361064	18.111935112489057	29.306065703657357	18.130409440242946
3	26.948543455722017	19.079995591261	19.287385607585964	34.68407534543101
4	35.68276881848036	28.71140748992601	14.471657247842643	21.134166443750992
5	33.209955193439534	27.678902818883337	18.06532553260888	21.04581645506825
6	26.518194299484172	32.26251229261966	17.88394789131277	23.3353455165834
7	30.47593804377079	17.19381725287887	28.595671979224324	23.73457272412601
8	28.594575906404344	20.433502912232886	18.74188361132769	32.23003757003508
9	27.02188254377721	16.49760320656307	22.65386937134519	33.826644878314525
10-14	32.09812092779916	20.683491452363718	17.814363973186552	29.404023646650572
15-19	35.55561622212221	20.416175997512852	18.711510577815773	25.316697202549165
20-24	31.509314683525268	21.538060721211842	19.84076791921169	27.111856676051193
25-29	31.294946472733763	21.851723350405315	19.593433586645677	27.25989659021525
30-34	29.99081727297341	18.995785571450487	23.93851662180999	27.074880533766116
35-39	28.304294262547742	18.590494359401465	24.71824307268735	28.386968305363443
40-44	29.037263012452243	19.148367717355008	23.14295010240539	28.671419167787356
45-49	30.8963866879715	22.01738110716801	19.765210607947587	27.321021596912903
50-54	31.151409414868453	18.34489864084272	19.50301088778506	31.000681056503765
55-59	29.170171417232343	19.822355525684063	19.690842270842854	31.31663078624074
60-64	30.834322888791597	18.6324148664146	20.014225313862894	30.51903693093091
65-69	30.725485710001543	20.9720837587067	21.500483759277145	26.801946772014613
70-74	30.00074932264533	19.451487674375915	22.79502236253403	27.752740640444724
75-79	31.782935205594125	18.655872454610257	22.081408058335523	27.47978428146009
80-84	32.83068955000506	19.99057866329234	19.316200506353045	27.862531280349558
85-89	31.55904216274318	18.30178307415014	21.40632010256634	28.73285466054034
90-94	29.161573153794706	20.938669428715844	21.46508427434988	28.434673143139573
95-99	32.10667763011128	18.183739698596273	20.858616996503773	28.850965674788675
100-104	29.860464530823528	20.515145641328566	21.08648210832601	28.5379077195219
105-109	29.858424297584268	19.089981561910214	21.4514209468188	29.600173193686718
110-114	28.107194116913238	19.468259209241324	23.67870821726947	28.745838456575967
115-119	33.71909832888625	20.24625718828993	21.213705655978462	24.82093882684536
120-124	31.05546049477242	18.70300868266882	22.615344641506542	27.626186181052216
125-129	30.934918401569455	20.569623238248653	22.78385263337598	25.711605726805914
130-134	29.211747673664924	20.93705960716667	23.072758735509943	26.778433983658466
135-139	27.180070036424635	22.103329057291145	23.366101302503978	27.350499603780243
140-141	28.59280000708454	23.395361807273503	20.034030599171906	27.97780758647005
>>END_MODULE
>>Per base GC content	fail
#Base	%GC
1	79.99078229063785
2	52.58199918385359
3	61.632618801153036
4	56.81693526223135
5	54.255771648507775
6	49.853539816067574
7	54.2105107678968
8	60.824613476439424
9	60.848527422091735
10-14	61.50214457444972
15-19	60.872313424671376
20-24	58.621171359576465
25-29	58.55484306294901
30-34	57.06569780673952
35-39	56.69126256791118
40-44	57.7086821802396
45-49	58.2174082848844
50-54	62.152090471372226
55-59	60.48680220347309
60-64	61.353359819722506
65-69	57.52743248201615
70-74	57.753489963090054
75-79	59.26271948705421
80-84	60.69322083035462
85-89	60.29189682328352
90-94	57.596246296934275
95-99	60.95764330489995
100-104	58.39837225034542
105-109	59.45859749127099
110-114	56.8530325734892
115-119	58.5400371557316
120-124	58.68164667582464
125-129	56.646524128375376
130-134	55.99018165732339
135-139	54.53056964020489
140-141	56.57060759355459
>>END_MODULE
>>Per sequence GC content	fail
#GC Content	Count
0	2.0
1	2.0
2	2.0
3	3.0
4	2.5
5	1.0
6	2.5
7	3.5
8	7.0
9	10.5
10	11.0
11	15.0
12	18.0
13	23.5
14	25.0
15	28.0
16	46.5
17	80.5
18	113.0
19	191.5
20	383.5
21	1028.0
22	2183.5
23	2698.0
24	2916.0
25	4541.5
26	6928.0
27	9734.5
28	12719.0
29	17540.5
30	38381.5
31	55017.0
32	65410.0
33	70730.5
34	78082.5
35	92992.5
36	102978.0
37	135451.5
38	157424.0
39	165754.5
40	183996.5
41	214914.5
42	269359.5
43	311191.5
44	325903.0
45	339871.5
46	354083.5
47	386806.0
48	467555.0
49	607830.0
50	675574.5
51	614416.0
52	546031.5
53	476988.0
54	451133.0
55	501204.5
56	731225.0
57	866753.5
58	974987.0
59	1297081.0
60	1305584.5
61	772468.0
62	349043.0
63	303996.0
64	354261.5
65	830918.0
66	1382681.0
67	976743.0
68	279698.0
69	213036.0
70	849537.5
71	1563214.5
72	1280911.0
73	673419.0
74	564097.0
75	463109.0
76	409955.5
77	290115.5
78	45704.5
79	9673.0
80	1047.5
81	648.5
82	438.5
83	338.5
84	244.0
85	191.0
86	152.5
87	114.5
88	98.0
89	82.5
90	63.5
91	49.5
92	40.0
93	35.0
94	22.0
95	15.5
96	13.5
97	7.5
98	5.5
99	4.0
100	1.0
>>END_MODULE
>>Per base N content	pass
#Base	N-Count
1	0.0011245951610218577
2	0.0
3	0.0
4	0.0
5	0.0
6	0.0
7	0.0
8	0.0
9	0.0
10-14	0.0
15-19	0.0
20-24	0.0
25-29	0.0
30-34	8.149240297259838E-7
35-39	0.0
40-44	0.0
45-49	0.0
50-54	6.519392237807871E-6
55-59	0.0
60-64	0.0
65-69	0.0
70-74	0.0
75-79	0.0
80-84	0.0
85-89	0.0
90-94	0.0
95-99	0.0
100-104	0.0
105-109	3.2222360726180265E-4
110-114	0.0
115-119	0.0
120-124	0.0
125-129	0.0
130-134	0.0
135-139	0.0
140-141	0.0
>>END_MODULE
>>Sequence Length Distribution	warn
#Length	Count
100	35184.0
101	41872.0
102	31324.0
103	36230.0
104	44539.0
105	37664.0
106	44284.0
107	42786.0
108	51694.0
109	52779.0
110	62885.0
111	67755.0
112	73798.0
113	72263.0
114	91468.0
115	93487.0
116	85534.0
117	86487.0
118	99457.0
119	106829.0
120	95032.0
121	98823.0
122	105796.0
123	136452.0
124	116609.0
125	120645.0
126	160871.0
127	138746.0
128	145936.0
129	175591.0
130	168517.0
131	161784.0
132	182698.0
133	213830.0
134	288239.0
135	192901.0
136	229578.0
137	0.0
138	0.0
139	0.0
140	0.0
141	2.0551798E7
>>END_MODULE
>>Sequence Duplication Levels	fail
#Total Duplicate Percentage	88.98383962296232
#Duplication Level	Relative count
1	100.0
2	38.79450300688267
3	19.098849838794504
4	11.141472114878924
5	7.622390414561087
6	5.50499622710539
7	4.195916127409507
8	3.523654905906295
9	2.7290604349118515
10++	36.04943635241122
>>END_MODULE
>>Overrepresented sequences	fail
#Sequence	Count	Percentage	Possible Source
CTCGGAGACGCCGGAGGGGACCCTGGGAAGAGTTCTCTTTTCTTCTTAAC	874746	3.564257676533427	No Hit
CGGAGACGCCGGAGGGGACCCTGGGAAGAGTTCTCTTTTCTTCTTAACGG	514993	2.098400854203368	No Hit
GGCAACTCCCGGTATGTCGCGAAGCGCGAATCTCCGTGGCCCGTAGGCGG	396773	1.6166992602323391	No Hit
GTTTCGACGTGCCGGCACGCCGGCGAGGACTTCGGCCCTCGCAGGCGTAG	347031	1.4140195047991895	No Hit
GTGCACACCACGAAGGGAGGCAACTCCCGGTATGTCGCGAAGCGCGAATC	289793	1.1807963967319102	No Hit
CAGGTTTCGACGTGCCGGCACGCCGGCGAGGACTTCGGCCCTCGCAGGCG	277460	1.1305441064388573	No Hit
GCAGGTGCACACCACGAAGGGAGGCAACTCCCGGTATGTCGCGAAGCGCG	267240	1.0889014885198596	No Hit
GGTGCACACCACGAAGGGAGGCAACTCCCGGTATGTCGCGAAGCGCGAAT	263136	1.0721792474298824	No Hit
AGCATATGTAGCCAGGCGTCGCCCCGCGTGAGGTTCAGGTTTCGACGTGC	243392	0.9917299472153333	No Hit
CACGAAGGGAGGCAACTCCCGGTATGTCGCGAAGCGCGAATCTCCGTGGC	242108	0.9864981349444925	No Hit
GCCAGGCGTCGCCCCGCGTGAGGTTCAGGTTTCGACGTGCCGGCACGCCG	188556	0.768294076745063	No Hit
CGACGTGCCGGCACGCCGGCGAGGACTTCGGCCCTCGCAGGCGTAGCCGA	187701	0.7648102765179844	No Hit
GGGACGTATAGCCGCGTCGTTCGGAGCGCGCCCGCGACCGAGGAGAGGGT	180744	0.7364631441439661	No Hit
GGGAAGAGTTCTCTTTTCTTCTTAACGGGCCATCACCCTGGAATCAGGTT	157943	0.6435577301350554	No Hit
GGGAAGCATATGTAGCCAGGCGTCGCCCCGCGTGAGGTTCAGGTTTCGAC	153055	0.6236409868485523	No Hit
GGAGACGCCGGAGGGGACCCTGGGAAGAGTTCTCTTTTCTTCTTAACGGG	152799	0.6225978840905031	No Hit
CTCTTTTCTTCTTAACGGGCCATCACCCTGGAATCAGGTTGGCTGGAGGT	152559	0.6216199752548318	No Hit
GGCGTCGCCCCGCGTGAGGTTCAGGTTTCGACGTGCCGGCACGCCGGCGA	147383	0.6005297413655234	No Hit
GGAAGCTCCCTGTAGCACGGTGCAACTCGCCATCTTGGCGACCGGCACCC	143019	0.5827480990369024	No Hit
TGCAGGTGCACACCACGAAGGGAGGCAACTCCCGGTATGTCGCGAAGCGC	137487	0.5602073003746817	No Hit
GCCGGAGGGGACCCTGGGAAGAGTTCTCTTTTCTTCTTAACGGGCCATCA	135089	0.5504363612582671	No Hit
GGAAGAGTTCTCTTTTCTTCTTAACGGGCCATCACCCTGGAATCAGGTTG	130462	0.5315830938305565	No Hit
CGTGCCGGCACGCCGGCGAGGACTTCGGCCCTCGCAGGCGTAGCCGACCG	119319	0.48617960151437334	No Hit
CCCCGCGTGAGGTTCAGGTTTCGACGTGCCGGCACGCCGGCGAGGACTTC	114850	0.4679701240701462	No Hit
GGCTGCAGGTGCACACCACGAAGGGAGGCAACTCCCGGTATGTCGCGAAG	113409	0.4620985964359705	No Hit
CACATTTCCCCGCGGGCTGCAGGTGCACACCACGAAGGGAGGCAACTCCC	111932	0.4560803824764441	No Hit
GACGTATAGCCGCGTCGTTCGGAGCGCGCCCGCGACCGAGGAGAGGGTCT	110190	0.44898239417753083	No Hit
CCCGCGTGAGGTTCAGGTTTCGACGTGCCGGCACGCCGGCGAGGACTTCG	98062	0.3995654010149471	No Hit
GTTCAGGTTTCGACGTGCCGGCACGCCGGCGAGGACTTCGGCCCTCGCAG	97837	0.39864861148150543	No Hit
GGACGTATAGCCGCGTCGTTCGGAGCGCGCCCGCGACCGAGGAGAGGGTC	97356	0.39668871919001436	No Hit
GTCGGAAGCGAGGGTCGACGAAGCGGGCTGGCGGGGGGGCCCTCTCGGGG	96642	0.3937794404038926	No Hit
GACGTGCCGGCACGCCGGCGAGGACTTCGGCCCTCGCAGGCGTAGCCGAC	96449	0.3929930387152071	No Hit
GTGCCGGCACGCCGGCGAGGACTTCGGCCCTCGCAGGCGTAGCCGACCGC	96261	0.3922270101272647	No Hit
CCGGAGGGGACCCTGGGAAGAGTTCTCTTTTCTTCTTAACGGGCCATCAC	95195	0.38788346504882515	No Hit
CCGGTATGTCGCGAAGCGCGAATCTCCGTGGCCCGTAGGCGGCCTTCGGT	89681	0.3654160095492798	No Hit
GTTCTCTTTTCTTCTTAACGGGCCATCACCCTGGAATCAGGTTGGCTGGA	86564	0.3527154185460003	No Hit
TTTCGACGTGCCGGCACGCCGGCGAGGACTTCGGCCCTCGCAGGCGTAGC	83952	0.34207251071777894	No Hit
TCGGAGACGCCGGAGGGGACCCTGGGAAGAGTTCTCTTTTCTTCTTAACG	78934	0.32162606681195405	No Hit
GAGACGCCGGAGGGGACCCTGGGAAGAGTTCTCTTTTCTTCTTAACGGGC	78905	0.32150790282764374	No Hit
GTCCCGACTTTGCGGAAGGGATGTATTTATTAGATCCAAAGCCAATGCGG	76880	0.3132567970266682	No Hit
CTGGGAAGAGTTCTCTTTTCTTCTTAACGGGCCATCACCCTGGAATCAGG	72968	0.29731688300522796	No Hit
CGGAGGGGACCCTGGGAAGAGTTCTCTTTTCTTCTTAACGGGCCATCACC	72812	0.2966812422620417	No Hit
GCTGCAGGTGCACACCACGAAGGGAGGCAACTCCCGGTATGTCGCGAAGC	72391	0.2949658271794685	No Hit
GAAGAGTTCTCTTTTCTTCTTAACGGGCCATCACCCTGGAATCAGGTTGG	72266	0.2944564996608897	No Hit
CATTTCCCCGCGGGCTGCAGGTGCACACCACGAAGGGAGGCAACTCCCGG	72241	0.294354634157174	No Hit
CGCAACGACACATTTCCCCGCGGGCTGCAGGTGCACACCACGAAGGGAGG	71953	0.2931811435543686	No Hit
GGGGAAGCTCCCTGTAGCACGGTGCAACTCGCCATCTTGGCGACCGGCAC	70905	0.2889109416386044	No Hit
GAAGCGGGCTGGCGGGGGGGCCCTCTCGGGGGTCCTGCCGCCGGAGCGTG	70239	0.2861972446196169	No Hit
TTCGACGTGCCGGCACGCCGGCGAGGACTTCGGCCCTCGCAGGCGTAGCC	70172	0.2859242450696587	No Hit
GGCGAAGTTAGGGACGTATAGCCGCGTCGTTCGGAGCGCGCCCGCGACCG	68922	0.2808309698838713	No Hit
CCCGACTTTGCGGAAGGGATGTATTTATTAGATCCAAAGCCAATGCGGGG	66924	0.2726898788269087	No Hit
AGGCAACTCCCGGTATGTCGCGAAGCGCGAATCTCCGTGGCCCGTAGGCG	65715	0.26776366306721516	No Hit
CGTATAGCCGCGTCGTTCGGAGCGCGCCCGCGACCGAGGAGAGGGTCTCT	61199	0.24936267847600244	No Hit
AGCGAGGGTCGACGAAGCGGGCTGGCGGGGGGGCCCTCTCGGGGGTCCTG	57911	0.23596532742730722	No Hit
CTGGAATCAGGTTGGCTGGAGGTAGGGTTGCATGCCCGGTAAAGCGCCAC	57823	0.2356067608542278	No Hit
GGCGAATTGTAGCCGAGAGAGGCACCTGCGCTCGGCAGGCGGTCGACCAA	56951	0.23205369208462254	No Hit
ATTTCCCCGCGGGCTGCAGGTGCACACCACGAAGGGAGGCAACTCCCGGT	56577	0.2305297841490349	No Hit
CTTTTCTTCTTAACGGGCCATCACCCTGGAATCAGGTTGGCTGGAGGTAG	56073	0.22847617559412547	No Hit
CGAAGGGAGGCAACTCCCGGTATGTCGCGAAGCGCGAATCTCCGTGGCCC	55739	0.22711525246448308	No Hit
GTCGACGAAGCGGGCTGGCGGGGGGGCCCTCTCGGGGGTCCTGCCGCCGG	55500	0.22614141824896053	No Hit
GTCGATTCAGACATTTGGCATTTGCGCTTGGCTGAAAAGCCAATGGCGCG	54948	0.22389222792691682	No Hit
CCTGGGAAGAGTTCTCTTTTCTTCTTAACGGGCCATCACCCTGGAATCAG	53777	0.2191208477328712	No Hit
GCAACTCCCGGTATGTCGCGAAGCGCGAATCTCCGTGGCCCGTAGGCGGC	51704	0.21067416016476134	No Hit
ACGAAGGGAGGCAACTCCCGGTATGTCGCGAAGCGCGAATCTCCGTGGCC	51451	0.20964328126715798	No Hit
CCCTGACCCGCCTCTCGGGGCGAAGTTAGGGACGTATAGCCGCGTCGTTC	50656	0.20640395824899718	No Hit
AAGCATATGTAGCCAGGCGTCGCCCCGCGTGAGGTTCAGGTTTCGACGTG	50557	0.20600057085428283	No Hit
CACCACGAAGGGAGGCAACTCCCGGTATGTCGCGAAGCGCGAATCTCCGT	50325	0.20505525897980068	No Hit
AGACGCCGGAGGGGACCCTGGGAAGAGTTCTCTTTTCTTCTTAACGGGCC	49266	0.2007402362424016	No Hit
GGCGGTGCTGTTACGGCGACCGGGTGGTGCCCTGACCCGCCTCTCGGGGC	49229	0.2005894752969023	No Hit
CAGGTGCACACCACGAAGGGAGGCAACTCCCGGTATGTCGCGAAGCGCGA	48675	0.19833213573456132	No Hit
GTCTCTTCGACCCGCCAGCGCAGGCCTTCGTGGCCGGAGCTCCCGCGTTC	47679	0.1942738140665259	No Hit
GACGCCGGAGGGGACCCTGGGAAGAGTTCTCTTTTCTTCTTAACGGGCCA	47513	0.19359742712185335	No Hit
CGCCCCGCGTGAGGTTCAGGTTTCGACGTGCCGGCACGCCGGCGAGGACT	47229	0.19244023499964247	No Hit
AAGCGAGGGTCGACGAAGCGGGCTGGCGGGGGGGCCCTCTCGGGGGTCCT	47146	0.19210204152730617	No Hit
CCCGGTATGTCGCGAAGCGCGAATCTCCGTGGCCCGTAGGCGGCCTTCGG	47036	0.19165383331095687	No Hit
GCATATGTAGCCAGGCGTCGCCCCGCGTGAGGTTCAGGTTTCGACGTGCC	46279	0.18856934585844404	No Hit
CGTCGCCCCGCGTGAGGTTCAGGTTTCGACGTGCCGGCACGCCGGCGAGG	44531	0.18144690983863893	No Hit
GGGAGGCAACTCCCGGTATGTCGCGAAGCGCGAATCTCCGTGGCCCGTAG	43955	0.1790999286330281	No Hit
GCCCTGACCCGCCTCTCGGGGCGAAGTTAGGGACGTATAGCCGCGTCGTT	43768	0.17833797466523432	No Hit
CTTCGACCCGCCAGCGCAGGCCTTCGTGGCCGGAGCTCCCGCGTTCCGGT	43293	0.1764025300946351	No Hit
AGCCAGGCGTCGCCCCGCGTGAGGTTCAGGTTTCGACGTGCCGGCACGCC	41756	0.1701398389261909	No Hit
GGCGTGTGCCTGTAACCGTAGTGAATCAACGGGGCTTGATCTGGCGAATA	41637	0.16965495912850395	No Hit
GAAGCATATGTAGCCAGGCGTCGCCCCGCGTGAGGTTCAGGTTTCGACGT	41583	0.16943492964047793	No Hit
CTCTTCGACCCGCCAGCGCAGGCCTTCGTGGCCGGAGCTCCCGCGTTCCG	41511	0.1691415569897766	No Hit
GCCCCGCGTGAGGTTCAGGTTTCGACGTGCCGGCACGCCGGCGAGGACTT	39753	0.16197837476848517	No Hit
CAACTCCCGGTATGTCGCGAAGCGCGAATCTCCGTGGCCCGTAGGCGGCC	39547	0.1611390030178674	No Hit
TCGACGTGCCGGCACGCCGGCGAGGACTTCGGCCCTCGCAGGCGTAGCCG	39378	0.16045039221274895	No Hit
GGGGACCCTGGGAAGAGTTCTCTTTTCTTCTTAACGGGCCATCACCCTGG	38193	0.15562196733662248	No Hit
GTCGCGAAGCGCGAATCTCCGTGGCCCGTAGGCGGCCTTCGGTGACCGCG	37208	0.15160846649022203	No Hit
AGCGGGCTGGCGGGGGGGCCCTCTCGGGGGTCCTGCCGCCGGAGCGTGGA	35542	0.1448201493226046	No Hit
TGGGAAGAGTTCTCTTTTCTTCTTAACGGGCCATCACCCTGGAATCAGGT	35530	0.14477125388082104	No Hit
GGACCCTGGGAAGAGTTCTCTTTTCTTCTTAACGGGCCATCACCCTGGAA	35359	0.14407449383540533	No Hit
GCGAGGGTCGACGAAGCGGGCTGGCGGGGGGGCCCTCTCGGGGGTCCTGC	34867	0.14206978072227938	No Hit
CTCCGGCGCACAGCCGGCGAATTGTAGCCGAGAGAGGCACCTGCGCTCGG	34326	0.13986541122187063	No Hit
CTCGGGGCGAAGTTAGGGACGTATAGCCGCGTCGTTCGGAGCGCGCCCGC	34175	0.13925014357942747	No Hit
GGAGGGGACCCTGGGAAGAGTTCTCTTTTCTTCTTAACGGGCCATCACCC	33934	0.13826816012360768	No Hit
GAAGCTCCCTGTAGCACGGTGCAACTCGCCATCTTGGCGACCGGCACCCA	33719	0.13739211679165225	No Hit
GAGGCAACTCCCGGTATGTCGCGAAGCGCGAATCTCCGTGGCCCGTAGGC	32844	0.13382682416160108	No Hit
GGGACCCTGGGAAGAGTTCTCTTTTCTTCTTAACGGGCCATCACCCTGGA	31292	0.12750301369092745	No Hit
CAGGCGTCGCCCCGCGTGAGGTTCAGGTTTCGACGTGCCGGCACGCCGGC	31249	0.12732780502453636	No Hit
CGGCGACCGGGTGGTGCCCTGACCCGCCTCTCGGGGCGAAGTTAGGGACG	30875	0.12580389708894874	No Hit
TTCCCCGCGGGCTGCAGGTGCACACCACGAAGGGAGGCAACTCCCGGTAT	30855	0.12572240468597617	No Hit
CTCCCGGTATGTCGCGAAGCGCGAATCTCCGTGGCCCGTAGGCGGCCTTC	30520	0.12435740693618512	No Hit
CCCCGCGGGCTGCAGGTGCACACCACGAAGGGAGGCAACTCCCGGTATGT	30309	0.12349766208482423	No Hit
AAGCGGGCTGGCGGGGGGGCCCTCTCGGGGGTCCTGCCGCCGGAGCGTGG	30307	0.12348951284452696	No Hit
GTAGCCAGGCGTCGCCCCGCGTGAGGTTCAGGTTTCGACGTGCCGGCACG	30240	0.12321651329456876	No Hit
GCGTGAGGTTCAGGTTTCGACGTGCCGGCACGCCGGCGAGGACTTCGGCC	29892	0.12179854548284555	No Hit
CCTGACCCGCCTCTCGGGGCGAAGTTAGGGACGTATAGCCGCGTCGTTCG	29745	0.12119957632099694	No Hit
GGCCAACGTGGGTTGCGGGCGGTGCTGTTACGGCGACCGGGTGGTGCCCT	29168	0.11884852049523749	No Hit
CGAAGCGGGCTGGCGGGGGGGCCCTCTCGGGGGTCCTGCCGCCGGAGCGT	28744	0.1171208815522184	No Hit
GCCGAGAGAGGCACCTGCGCTCGGCAGGCGGTCGACCAAAGTTGACCTGG	28537	0.116277435181452	No Hit
GACACATTTCCCCGCGGGCTGCAGGTGCACACCACGAAGGGAGGCAACTC	28504	0.11614297271654722	No Hit
CATGCAACAAGTCCCGACTTTGCGGAAGGGATGTATTTATTAGATCCAAA	28197	0.11489206433091784	No Hit
GCCGCGTCGTTCGGAGCGCGCCCGCGACCGAGGAGAGGGTCTCTTCGACC	28148	0.11469240794363496	No Hit
CTTCGGCCCTCGCAGGCGTAGCCGACCGCCGCTTCCGCATTTCTCACCGG	27570	0.11233727749772686	No Hit
TGCACACCACGAAGGGAGGCAACTCCCGGTATGTCGCGAAGCGCGAATCT	27516	0.11211724800970085	No Hit
CCTGGAATCAGGTTGGCTGGAGGTAGGGTTGCATGCCCGGTAAAGCGCCA	26884	0.10954208807576675	No Hit
CGAACTCGGAGACGCCGGAGGGGACCCTGGGAAGAGTTCTCTTTTCTTCT	26801	0.10920389460343045	No Hit
CTTTGCGGAAGGGATGTATTTATTAGATCCAAAGCCAATGCGGGGGGCAA	26567	0.10825043348865107	No Hit
ATTCGACTCAGTACGAGAGGAACCGTCGATTCAGACATTTGGCATTTGCG	26291	0.1071258383276292	No Hit
GTAATTCTAGAGCTAATACATGCAACAAGTCCCGACTTTGCGGAAGGGAT	26222	0.10684468953737374	No Hit
GGTTTCGACGTGCCGGCACGCCGGCGAGGACTTCGGCCCTCGCAGGCGTA	25895	0.10551228874877176	No Hit
GTGAGGTTCAGGTTTCGACGTGCCGGCACGCCGGCGAGGACTTCGGCCCT	25851	0.10533300546223204	No Hit
TGTAGCCAGGCGTCGCCCCGCGTGAGGTTCAGGTTTCGACGTGCCGGCAC	25330	0.10321012836479586	No Hit
TGGGGAAGCTCCCTGTAGCACGGTGCAACTCGCCATCTTGGCGACCGGCA	25330	0.10321012836479586	No Hit
GCAACAAGTCCCGACTTTGCGGAAGGGATGTATTTATTAGATCCAAAGCC	25189	0.10263560692383904	No Hit
GGGCTGCAGGTGCACACCACGAAGGGAGGCAACTCCCGGTATGTCGCGAA	25148	0.10246854749774521	No Hit
CGACTCAGTACGAGAGGAACCGTCGATTCAGACATTTGGCATTTGCGCTT	25087	0.10221999566867879	No Hit
CTTAAATCTCCGGCGCACAGCCGGCGAATTGTAGCCGAGAGAGGCACCTG	24839	0.10120948987181856	No Hit
CTGCAGGTGCACACCACGAAGGGAGGCAACTCCCGGTATGTCGCGAAGCG	24787	0.10099760962408982	No Hit
GCACACCACGAAGGGAGGCAACTCCCGGTATGTCGCGAAGCGCGAATCTC	24687	0.1005901476092268	No Hit
GCGAACTCGGAGACGCCGGAGGGGACCCTGGGAAGAGTTCTCTTTTCTTC	24666	0.10050458058610558	No Hit
GTCGCCCCGCGTGAGGTTCAGGTTTCGACGTGCCGGCACGCCGGCGAGGA	24573	0.10012564091228301	No Hit
>>END_MODULE
>>Kmer Content	fail
#Sequence	Count	Obs/Exp Overall	Obs/Exp Max	Max Obs/Exp Position
TCTCT	12784910	5.205406	23.503986	135-137
TTCTC	11871615	4.8335567	23.689371	130-134
TTTCT	8716950	4.681366	26.088575	35-39
TTCTT	8487090	4.5579214	38.733574	40-44
GAATC	9711140	4.0190063	15.248438	65-69
ATCTC	8864295	3.81713	9.365715	120-124
CTCTT	9187505	3.7407143	11.679616	1
CATTT	6408795	3.640158	10.548589	3
ATCAA	5672935	3.6043189	12.122954	85-89
CTTCT	8813820	3.5885677	19.477503	110-114
TCAAA	5170120	3.2848537	11.855409	85-89
AGGTT	9043665	3.2157118	14.294719	2
CTTCG	11402975	3.1984828	12.808516	70-74
ATTTC	5529395	3.1406639	9.955209	4
GTTCT	8485710	3.1395333	19.888575	130-134
AATCA	4890515	3.1072052	17.812014	65-69
GCCAA	9535215	2.9917676	9.802158	80-84
TTGAA	5458000	2.9794295	15.043991	135-137
CATCA	6446370	2.935917	12.846144	55-59
AAGAT	5066430	2.925077	10.85416	110-114
GCGAA	10108710	2.8821268	8.804522	45-49
TCTTC	7037330	2.8652654	12.314858	40-44
TATGT	5546935	2.8629704	25.303421	5
GGTTG	12318835	2.853221	11.883721	85-89
CTGGA	10541460	2.841727	13.42012	60-64
AATCT	4707780	2.8281062	10.816852	45-49
CCAAT	6123200	2.7887332	10.039904	100-104
TCACC	8499740	2.7749	14.006974	55-59
AATCC	6044370	2.752831	9.055006	100-104
TATCA	4580435	2.7516065	11.33439	85-89
GTAAA	4706800	2.717447	15.272685	100-104
CCATC	8252630	2.6942263	19.062992	50-54
CTTAA	4483840	2.693579	15.867796	45-49
CGAAG	9431825	2.689138	15.019815	3
TGGCC	13879425	2.6820462	9.689166	75-79
TTTTC	4952885	2.6599061	24.724127	35-39
CCGGT	13692680	2.6459596	10.844805	95-99
TCTTT	4907280	2.635414	15.229547	35-39
TAAAG	4529220	2.614922	16.063328	100-104
GACTT	6668495	2.6093993	6.613227	25-29
GACCG	12753300	2.6064723	5.9037514	55-59
AAGCG	9074420	2.587237	13.289133	100-104
CAACT	5674005	2.5841532	26.409369	3
AAAGC	5863755	2.566611	18.63664	100-104
TTCGG	10032430	2.557125	7.0467615	70-74
TTAAC	4249645	2.5528908	16.698763	45-49
GGCAA	8911300	2.5407295	16.973957	1
CTTTT	4729300	2.5398314	22.826447	35-39
AACTC	5574815	2.5389783	27.804354	4
TCTTA	4466165	2.536755	27.227013	40-44
ACCCT	7714625	2.5185845	16.036947	55-59
CAGGT	9319805	2.5123978	13.240365	65-69
CGACC	10957565	2.464476	5.4398246	50-54
GGCCA	12036775	2.4600315	8.711591	50-54
ACGCT	8209690	2.4355016	10.188192	110-114
GCTGG	13822740	2.4272184	9.689495	75-79
GCTTC	8646785	2.4253843	12.097843	110-114
AAAAT	2733605	2.4229136	13.406363	125-129
CGGTA	8976385	2.4198198	12.68216	95-99
TGGAA	6335315	2.3825207	18.16588	60-64
CGCTT	8283840	2.3235795	7.949102	110-114
CAAGA	5241950	2.2944422	8.383194	110-114
CAAAC	4743575	2.2849152	10.293628	90-94
ATCAC	4999795	2.277093	12.932197	55-59
GGAAT	6043500	2.2727776	21.84838	60-64
AGCGC	11096665	2.2678952	10.294677	100-104
CGTAT	5767830	2.2569666	10.150727	5
GAAGA	5670900	2.2555695	17.281883	25-29
TTCGA	5711670	2.2349913	19.044626	3
CTCTA	5163815	2.2236347	23.532663	135-137
TGAAA	3843900	2.2192562	7.4797125	120-124
ACACA	4599925	2.215721	6.48846	8
GGAGG	13115480	2.213373	8.774104	10-14
CCTTC	7170345	2.213329	10.048513	70-74
CGGTG	12596305	2.211861	10.003343	125-129
AGATC	5284045	2.1868298	9.063236	115-119
GGTGC	12387930	2.1752715	13.402216	125-129
GGGTT	9354385	2.1666112	9.868269	85-89
ACTTC	5029100	2.165624	9.278704	25-29
GCATT	5532955	2.1650596	8.498813	65-69
GTTGC	8493720	2.1649294	13.488967	85-89
TTGCA	5529265	2.1636157	19.014118	85-89
TCTCA	5022365	2.1627235	9.411727	70-74
TGCAT	5524230	2.1616454	10.976134	90-94
CGCGA	10422235	2.1300576	7.775183	40-44
GAGGA	8181740	2.1197422	5.9399805	25-29
GAAGC	7429640	2.1182888	8.839068	3
ATCAG	5105865	2.113089	17.387373	65-69
TGACC	7106655	2.1082733	5.9674735	75-79
CCCTG	9897780	2.1048086	6.856275	20-24
GCAAC	6691760	2.0996058	21.12799	2
TGGAG	8534050	2.0905316	12.118353	75-79
TCTAC	4784680	2.060372	35.019886	135-137
CGTTC	7279075	2.0417478	13.94725	130-134
CGAAT	4887025	2.022521	10.946417	45-49
CGTAG	7493790	2.0201476	8.8643875	60-64
CAATC	4425345	2.015467	11.521415	100-104
TGGTG	8687395	2.0121267	12.77717	115-119
GAAAA	3290680	2.0093553	6.9185038	125-129
ACGTG	7441080	2.0059383	13.113354	7
ATGTC	5108855	1.9991081	7.219719	30-34
TAGCC	6699955	1.9876208	18.09522	9
CACAC	5735815	1.9804897	14.375845	4
GGCTG	11260700	1.9773343	7.068567	75-79
TTCTG	5343270	1.9768969	18.352192	110-114
GCCAT	6660110	1.9758	14.15611	50-54
AGGCG	10624150	1.9730799	5.2878246	45-49
GCGTA	7280565	1.9626671	7.3347154	80-84
ACGAA	4475030	1.9587554	17.548079	2
AAGAG	4916695	1.9555883	18.625216	25-29
ACTCC	5962425	1.9465458	18.719074	5
TCGAC	6491430	1.9257594	14.660019	4
TTGTA	3730720	1.9255573	8.515212	120-124
GCCCT	9043050	1.9230461	5.510994	35-39
GTAGG	7846190	1.922031	12.767518	80-84
AATAT	2279895	1.9106506	6.1362457	70-74
GCCGG	14320795	1.9064733	10.553523	8
TAACG	4595890	1.9020331	17.209272	45-49
CTTGA	4838580	1.8933488	12.501195	135-137
CGGAG	10046770	1.8658507	26.691692	3
AGGGA	7199195	1.8651823	9.268714	6
TCAGG	6907105	1.8619913	12.61352	65-69
CTGGC	9625200	1.8599639	6.4778657	95-99
CAACG	5910015	1.8543257	7.5025816	125-129
CAGGC	9066615	1.8530012	5.8498044	3
CACGC	8138335	1.8304007	11.066069	105-109
GTATC	4676600	1.8299656	9.953132	85-89
TCCGC	8552095	1.8186423	7.2903485	100-104
AGGTA	4803805	1.8065659	10.431366	80-84
CGCCA	8031865	1.8064542	9.608043	105-109
TGTTA	3494715	1.8037467	9.968209	105-109
AACGT	4347075	1.7990599	6.7697344	85-89
GTGGC	10244955	1.7989734	9.209909	115-119
TGAAT	3288850	1.7953272	7.043077	130-134
GGTAA	4766195	1.7924219	18.304165	95-99
CGCCG	12194330	1.7864941	18.451086	9
CCAAC	5152820	1.7791904	7.6495566	85-89
ATATT	2237130	1.7726452	5.903828	70-74
AAACG	4037225	1.7671247	10.865942	90-94
ACCGC	7826260	1.7602116	5.664164	50-54
GCAGG	9378685	1.7417763	7.1605062	1
AGTTC	4443035	1.738571	11.112503	30-34
GAGGT	7083350	1.735163	6.5080495	80-84
AGGGT	7040110	1.7245708	6.8134346	85-89
CACCA	4989145	1.7226759	14.58412	6
TGTAG	4836650	1.7197975	14.365098	7
AGAGT	4540375	1.7074978	18.11082	25-29
GCCTT	6075335	1.704104	7.104993	70-74
GACGT	6308945	1.7007415	13.037747	6
GATCT	4344245	1.6999142	10.041821	115-119
GACCC	7530350	1.6936582	11.257908	15-19
ATTCA	2792305	1.6774224	5.9896097	5
AACGC	5324120	1.6704953	6.0443206	95-99
CTGTT	4493420	1.6624703	5.955734	105-109
GTATG	4646890	1.6523234	9.040629	30-34
CTCCC	7033225	1.6459223	17.867306	6
CCACG	7290050	1.6396118	10.756781	105-109
GGAAG	6290465	1.6297466	13.340974	2
CCCTC	6959705	1.6287172	5.965693	35-39
TCTCC	5226095	1.6131815	6.6933784	50-54
CATCT	3740035	1.6105285	5.487492	110-114
TCTTG	4333870	1.6034403	6.934638	120-124
GTAGC	5946115	1.6029313	10.700282	8
AAATC	2514770	1.5977675	9.957417	125-129
CCTGG	8201745	1.5848967	8.486834	20-24
AAGTT	2902920	1.5846546	6.7030816	5
CTCAC	4826305	1.575638	5.352338	70-74
CCCGC	9752955	1.5723889	7.0791388	9
GGTAT	4421140	1.5720521	7.550845	30-34
ACGCC	6964715	1.5664407	27.80274	8
GGCGT	8857345	1.5553147	5.2824683	1
TTGGC	6087000	1.5514905	11.916101	70-74
ATCCG	5213165	1.546547	5.5087676	100-104
TTCAG	3928730	1.5373222	6.6477785	2
CTTCC	4975675	1.5358824	6.8271284	60-64
CGCAT	5149280	1.5275944	6.1674385	65-69
ACCGG	7473470	1.5274001	5.234017	115-119
CATGC	5109595	1.5158218	12.542646	90-94
TGCCC	7003450	1.489316	10.33839	90-94
GCATG	5523210	1.4889259	8.069833	90-94
GGAGA	5739230	1.4869314	32.38096	4
ATGCC	5011255	1.4866481	13.772695	90-94
TACGG	5510190	1.4854162	13.1529	135-137
GTTCA	3788430	1.4824225	7.2945223	1
GAGTT	4154280	1.477163	9.467019	30-34
CCGCC	9142720	1.4740057	5.147601	55-59
TCCCG	6924435	1.472513	12.370834	7
TCTGG	5768135	1.4702162	7.4099483	110-114
GAGGG	8681845	1.4651513	8.914445	10-14
GGTGA	5980500	1.4650047	6.0370855	75-79
GCGTC	7550995	1.4591466	8.840129	120-124
AATGG	3876565	1.4578589	6.28457	135-137
TGGCT	5681760	1.4482006	12.708846	70-74
GTGCC	7475435	1.4445455	9.651514	9
GCGTT	5665590	1.4440789	8.393674	130-134
AACGG	5058330	1.4421968	13.084887	45-49
CCGGA	7047595	1.4403614	14.973299	9
TAATA	1718090	1.4398338	7.3175216	70-74
AGGAC	4964150	1.4153448	6.3175287	25-29
GGGAA	5452730	1.4127045	13.144166	1
TCGGA	5219865	1.4071515	37.221638	2
AGACG	4908915	1.3995965	35.00064	6
TTAAT	1761115	1.3954632	7.239987	70-74
TCCGG	7191550	1.3896877	7.3459783	125-129
GGTGG	8679845	1.3849899	9.970876	115-119
GGTAG	5631095	1.3794134	10.63653	80-84
AGGCA	4829025	1.3768189	5.5887094	15-19
CCGTA	4634500	1.3748792	6.167439	60-64
AAGGG	5297595	1.3725117	9.386573	5
CGGCA	6666115	1.3623958	5.560872	9
TGCTG	5284845	1.3470325	5.3922977	105-109
TGGGA	5475255	1.3412381	12.014902	20-24
CTTGT	3606385	1.3342862	8.024502	120-124
TCGCA	4494805	1.3334371	6.1460214	35-39
CTGGT	5225500	1.3319063	7.5721035	115-119
GCAAG	4663020	1.3294886	5.446543	110-114
TAGGG	5413100	1.3260125	11.822798	80-84
CGTCC	6156940	1.3093017	10.733615	120-124
GAAGG	5037255	1.3050623	9.4774885	4
ACCAC	3772805	1.3026922	14.494462	7
CACCC	5256210	1.3009583	11.487682	55-59
GTTTC	3488840	1.290797	18.845333	1
ATTTT	1711010	1.2818801	6.8698177	135-137
ACACC	3697215	1.2765923	14.262558	5
GTTAC	3256210	1.2741634	6.9295654	110-114
TAGAC	3067535	1.2695155	7.459839	125-129
CGACT	4262120	1.264408	5.0726194	130-134
TTACG	3230225	1.2639953	7.7207303	110-114
GCGAC	6139955	1.2548612	5.555888	115-119
GTGAC	4643810	1.2518607	6.8384643	75-79
GTAGA	3308060	1.2440615	5.8828216	120-124
CTCCG	5847960	1.2435956	5.389572	50-54
GTGCA	4610940	1.2429998	12.017016	1
ATATG	2272200	1.2403553	19.14486	4
TATAG	2269220	1.2387285	14.185583	7
ACATT	2056760	1.2355582	9.910668	2
GTCGC	6377930	1.2324648	7.7047186	8
ATGTA	2248280	1.2272978	19.674484	6
CCCGG	8377145	1.2272689	8.170711	8
TTGCG	4814590	1.2271712	5.416568	95-99
GTTGG	5287805	1.2247324	9.771079	70-74
GCACA	3868425	1.2137564	12.845422	3
GCCGA	5930475	1.2120484	5.058213	50-54
TTTCG	3243180	1.199908	18.034607	2
GGGAC	6425585	1.1933371	8.149501	15-19
ACGGC	5756775	1.1765484	6.3857923	135-137
TCCGT	4168790	1.1693267	5.1459556	50-54
GTATA	2113715	1.153841	14.030651	6
GACTA	2745350	1.1361775	7.851917	115-119
ACTTG	2849075	1.1148504	7.2195406	130-134
GCCAC	4930645	1.1089559	9.676065	105-109
GAAGT	2948525	1.1088512	5.667832	4
CTACG	3712590	1.1013837	12.48559	135-137
TGCGT	4306825	1.097749	7.7032676	130-134
GAGGC	5865295	1.089282	6.7458515	9
TGCAC	3671210	1.0891079	12.148408	2
TGCCG	5610935	1.0842514	5.1009526	6
CTCGG	5587435	1.0797101	25.05695	1
GCGCC	7296405	1.0689381	5.5590262	105-109
GGTTT	3139145	1.0553784	13.110375	3
GTCCG	5454220	1.053968	9.957436	120-124
TAAAT	1236605	1.0363284	6.112742	3
CACGA	3283425	1.030207	12.813213	9
AGCCA	3278180	1.0285614	5.410248	10-14
CCTGA	3457340	1.0256606	5.681861	130-134
CACAT	2249195	1.0243671	7.95471	1
ATCTT	1782710	1.0125688	5.0828657	30-34
AAGCT	2432055	1.0065187	8.948043	3
GTGCG	5685360	0.99832666	9.939848	125-129
AGTTA	1815610	0.99111056	6.049292	6
CGTGC	5111285	0.98769957	9.524969	8
AGCTC	3285615	0.97471654	6.513308	4
CATAT	1620415	0.97343254	21.17041	3
GGACC	4706590	0.9619154	9.521335	15-19
ATAGC	2322820	0.9613113	11.289185	8
AATTG	1751895	0.95632964	6.7349467	5
GAGAC	3351700	0.95561403	35.176067	5
AGGTG	3849390	0.94296044	9.1682825	3
GCACG	4508910	0.9215143	5.4392385	15-19
TCCCT	2966090	0.91556716	6.6093693	7
AAGCA	2084825	0.912544	9.792691	4
ACGTA	2199330	0.9102043	10.49168	4
CGACG	4381465	0.8954675	10.037325	5
GCCAG	4324530	0.8838314	6.0609136	1
TTAAA	1051825	0.8814749	5.6763988	2
GGGAG	5172285	0.87287664	5.8746076	7
TGCAG	3210630	0.8655095	5.488211	1
TCGCC	4057680	0.86288434	5.8429055	9
ACTTT	1518465	0.8624792	6.296607	7
CGTCG	4310950	0.8330436	5.4053864	7
TTTGC	2244955	0.83058596	5.01724	7
TACTC	1902055	0.8190602	5.4480405	120-124
ACGGG	4366430	0.8109181	8.880263	45-49
TTCCC	2508970	0.7744643	5.45037	6
ATTGT	1459365	0.75323015	5.1987925	6
AGCAT	1794915	0.742835	14.533791	1
TTTCC	1817175	0.73986715	7.09216	5
CTGGG	4203040	0.73803717	8.138173	20-24
GAATT	1328325	0.72511	5.9764047	4
CCAGG	3200850	0.65417784	5.5819902	2
GTCGA	2425565	0.65387464	5.4003043	1
GACGC	3101755	0.6339252	25.169008	7
GTAGT	1772265	0.63017523	5.041035	125-129
CCTGT	2223965	0.6238121	8.439576	9
CCCCG	3363725	0.54230577	5.9745717	8
GCATA	1306825	0.5408364	14.361742	2
>>END_MODULE
